# Supplementary material for: A Microarray Study of Carpet-Shell Clam (Ruditapes decussatus) Shows Common and Organ-Specific Growth-Related Gene Expression Differences in Gills and Digestive Gland
Source: Front Physiol. 2017 Nov 28;8:943. doi: 10.3389/fphys.2017.00943 (PMC5712350; doi:10.3389/fphys.2017.00943)
Supplement: Supplementary file 1 [file Table1.xlsx]

## Sheet: Table S1
Table S1. Results of rank product tests for differential gene expression between F and S clams in the gills and the digestive gland, and annotation of the microarray probes. Colors indicate genes that were upregulated (PFP > 0.15) in F (green) or in S (yellow), or excluded from the analysis (grey). P(F>S) = probability of the test for the hypothesis of higher expression in F than in S; P(S>F) = p…
		Gills					Digestive Gland					Annotation
Probe #	Probe name	P (F>S)	P(S>F)	PFP (F>S)	PFP (S>F)	S/F	P (F>S)	P(S>F)	PFP (F>S)	PFP (S>F)	S/F	nr prot (blast2GO)	nr nucl (blast2GO)	SwissProt (blast2GO)	nr prot blast2GO (GO)	Swiss prot blast2GO (GO)	Danio rerio v64	Danio rerio v64 gen
1	AS_rud_dec_c100	0.62752	0.754738	1.06955	0.996371	0.990678	0.73538	0.749205	1.00294	0.986415	1.00162	AGAP001865-PA [Anopheles gambiae str. PEST]	lysiphlebus testaceipes mitochondrial ribosomal protein l17 complete cds nuclear gene for mitochondrial product	rm17_rat ame: full=39s ribosomal protein mitochondrial short=l17mt short=mrp-l17 flags: precursor	C:intracellular	C:cytoplasmic part; C:intracellular organelle	ENSDARP00000098731	ENSDARG00000075677
2	AS_rud_dec_c10010	0.871765	0.475553	0.981273	1.12219	1.19955	0.86758	0.00738441	0.963114	0.471826	7.66918	prophage dlp12 integrase (prophage qsr integrase)	escherichia coli dh1 complete genome	intd_ecoli ame: full=prophage dlp12 integrase ame: full=prophage qsr integrase
3	AS_rud_dec_c10027	0.490473	0.775767	1.15019	0.989698	0.929423	0.389445	0.921113	1.10627	0.963242	0.838723		pinctada maxima ribosomal protein s12 complete cds				ENSDARP00000053541	ENSDARG00000036875
4	AS_rud_dec_c10038	0.229411	0.43156	1.17924	1.1401	0.791309	0.317189	0.370888	1.11884	1.14263	0.818355	PREDICTED: hypothetical protein, partial [Saccoglossus kowalevskii]	pediculus humanus corporis multiple ankyrin repeats single kh domain mrna	ankhm_drome ame: full=ankyrin repeat and kh domain-containing protein mask ame: full=multiple ankyrin repeat single kh domain-containing protein			ENSDARP00000101033	ENSDARG00000077860
5	AS_rud_dec_c10049	0.787067	0.608877	0.989608	1.06502	1.08007	0.237467	0.917597	1.11506	0.962369	0.64802	PREDICTED: similar to conserved hypothetical protein [Nasonia vitripennis]
6	AS_rud_dec_c1013	0.280322	0.479494	1.19081	1.11935	0.624271	0.487411	0.793252	1.09669	0.966645	0.751447
7	AS_rud_dec_c10375	0.886391	0.116735	0.982018	0.947831	2.17057	0.189232	0.656374	1.09373	1.02932	0.745074	sarcoplasmic calcium binding protein		scp_patye ame: full=sarcoplasmic calcium-binding protein short=scp	F:calcium ion binding	F:calcium ion binding
8	AS_rud_dec_c10382	0.202857	0.0964725	1.16727	0.893205	1.03339	0.273573	0.0526142	1.12294	0.875422	1.05326	proline-serine-threonine phosphatase-interacting protein 2		ppip1_human ame: full=proline-serine-threonine phosphatase-interacting protein 1 short=pest phosphatase-interacting protein 1 ame: full=cd2-binding protein 1 ame: full=h-pip		F:protein binding; C:intracellular part	ENSDARP00000080625	ENSDARG00000060860
9	AS_rud_dec_c10402	0.135087	0.750747	1.04331	0.998295	0.33712	0.635947	0.451615	1.04852	1.11141	1.02027	polypeptide 49kda	platynereis dumerilii est ib0aaa16de10em1	pri1_mouse ame: full=dna primase small subunit ame: full=dna primase 49 kda subunit short=p49		F:metal ion binding; F:protein binding; P:transcription; F:DNA primase activity; C:alpha DNA polymerase:primase complex; P:DNA replication, synthesis of RNA primer	ENSDARP00000095418	ENSDARG00000040163
10	AS_rud_dec_c10418	0.298373	0.352528	1.1888	1.16106	0.954062	0.779504	0.0395569	0.984885	0.804535	3.62883	hypothetical protein TcasGA2_TC006760 [Tribolium castaneum]		cdka1_mesau ame: full=cyclin-dependent kinase 2-associated protein 1 short=cdk2-associated protein 1 ame: full=deleted in oral cancer 1 short=doc-1 ame: full= oral cancer suppressor		P:cell cycle	ENSDARP00000113900	ENSDARG00000069700
11	AS_rud_dec_c10420	0.594761	0.579632	1.09003	1.07575	0.999053	0.725179	0.652042	1.00949	1.0312	1.03392	hypothetical protein BRAFLDRAFT_115498 [Branchiostoma floridae]	danio rerio zgc: mrna (cdna clone mgc:192552 image:100061008) complete cds	zap70_mouse ame: full=tyrosine-protein kinase zap-70 ame: full=70 kda zeta-associated protein ame: full=syk-related tyrosine kinase	F:protein kinase activity; P:cellular metabolic process; F:nucleotide binding		ENSDARP00000006727	ENSDARG00000015752
12	AS_rud_dec_c10427	0.551484	0.735871	1.11522	1.00737	0.982852	0.481772	0.746689	1.09563	0.987563	0.90664		dosinia exoleta satellite dex277d sequence
13	AS_rud_dec_c10464	0.98955	0.0252596	1.00156	0.609601	2.98793	0.301453	0.457981	1.12217	1.10625	0.905224
14	AS_rud_dec_c10467	0.697346	0.700873	1.02714	1.02324	1.03597	0.270467	0.860913	1.12538	0.956168	0.474967	fibrinogen c domain-containing protein 1		fbcd1_xentr ame: full=fibrinogen c domain-containing protein 1		F:metal ion binding; F:chitin binding; F:receptor binding; C:integral to membrane; C:extracellular space; C:membrane; P:signal transduction	ENSDARP00000103255	ENSDARG00000074640
15	AS_rud_dec_c10473	0.658857	0.421425	1.05069	1.14415	1.17171	0.816826	0.354052	0.970441	1.14549	1.15853	probable thiopurine s-methyltransferase		tpmt_danre ame: full=probable thiopurine s-methyltransferase short=thiopurine methyltransferase	F:methyltransferase activity; C:cytoplasm; F:transferase activity; P:metabolic process	F:methyltransferase activity; C:cytoplasm; F:transferase activity; P:metabolic process	ENSDARP00000072844	ENSDARG00000055974
16	AS_rud_dec_c10477	0.955991	0.0836467	0.990563	0.867943	1.86677	0.798989	0.187906	0.976271	1.1487	1.26166	PREDICTED: similar to ENSANGP00000019124 [Nasonia vitripennis]	nematostella vectensis protein partial mrna	capzb_rat ame: full=f-actin-capping protein subunit beta ame: full= beta		C:cortical cytoskeleton; P:lamellipodium assembly; C:WASH complex; F:actin binding; C:Factin capping protein complex; C:lamellipodium; P:actin filament capping; C:membrane	ENSDARP00000067634	ENSDARG00000046004
17	AS_rud_dec_c10483	0.273846	0.645228	1.19017	1.05147	0.527662	0.638971	0.810376	1.04746	0.962205	0.957957	hypothetical protein BRAFLDRAFT_66017 [Branchiostoma floridae]
18	AS_rud_dec_c10492	0.658187	0.0810592	1.05191	0.864943	0.944345	0.770201	0.0692668	0.986311	0.9284	1.82186	hypothetical protein BRAFLDRAFT_118636 [Branchiostoma floridae]		mrp2_rabit ame: full=canalicular multispecific organic anion transporter 1 ame: full=atp-binding cassette sub-family c member 2 ame: full=canalicular multidrug resistance protein ame: full=epithelial basolateral chloride conductance regulator ame: full=multidrug resistance-associated protein 2	F:nucleosidetriphosphatase activity	C:membrane part	ENSDARP00000025026	ENSDARG00000014031
19	AS_rud_dec_c10496	0.811767	0.137539	0.984056	0.998035	1.48544	0.536697	0.703528	1.07732	1.00618	0.996429	loc733381 protein	saccoglossus kowalevskii ankyrin repeat and socs box-containing 13-like mrna	asb13_human ame: full=ankyrin repeat and socs box protein 13 short=asb-13	P:intracellular signaling pathway	F:protein binding; P:intracellular signaling pathway	ENSDARP00000105139	ENSDARG00000089833
20	AS_rud_dec_c10502	0.600793	0.661232	1.08411	1.04431	1.06271	0.862383	0.491422	0.96269	1.09708	1.13618	cleavage stimulation 3 pre- subunit 1-like	Branchiostoma floridae hypothetical protein, mRNA	cstf1_human ame: full=cleavage stimulation factor subunit 1 ame: full=cf-1 50 kda subunit ame: full=cleavage stimulation factor 50 kda subunit short=cstf 50 kda subunit short= -50		P:mRNA polyadenylation; P:RNA splicing; F:RNA binding; F:protein binding; C:nucleus; P:mRNA cleavage	ENSDARP00000111131	ENSDARG00000044820
21	AS_rud_dec_c10507	0.756963	0.285517	0.999025	1.15509	1.2437	0.375942	0.554514	1.11123	1.08053	0.86183	laminin alpha-2 chain		cadn2_drome ame: full= neural-cadherin 2 ame: full=cadherin-n2 short=dn2-cadherin flags: precursor
22	AS_rud_dec_c10519	0.0216215	0.883497	0.462488	0.976405	0.129197	0.536786	0.295453	1.07688	1.17718	1.15869	dermatopontin 2	danio rerio si:dkey- mrna (cdna clone mgc:162797 image:7254326) complete cds	haaf_limpo ame: full=hemagglutinin amebocyte aggregation factor ame: full=18k-laf flags: precursor		C:extracellular region	ENSDARP00000016626	ENSDARG00000045834
23	AS_rud_dec_c1052	0.834162	0.220472	0.982883	1.11965	1.95279	0.350944	0.29353	1.11735	1.17994	0.976361	sco-spondin precursor		sspo_human ame: full=sco-spondin flags: precursor	F:peptidase inhibitor activity; C:extracellular space; P:cell adhesion; C:extracellular region	F:peptidase inhibitor activity; C:extracellular space; P:cell adhesion; C:extracellular region	ENSDARP00000088544	ENSDARG00000067859
24	AS_rud_dec_c10524	0.921028	0.266438	0.983763	1.15115	1.44881	0.565462	0.56822	1.06782	1.07505	0.977589	PREDICTED: hypothetical protein [Strongylocentrotus purpuratus]
25	AS_rud_dec_c10531	0.0213372	0.935754	0.460651	0.981276	0.0961191	0.00083113	0.979249	0.161528	0.98715	0.402213	PREDICTED: similar to hemicentin [Strongylocentrotus purpuratus]		pxdn_mouse ame: full=peroxidasin homolog flags: precursor		C:extracellular matrix; P:cellular process	ENSDARP00000055034	ENSDARG00000053454
26	AS_rud_dec_c10534	0.447362	0.56379	1.16701	1.08182	1.01589	0.741698	0.563313	0.998709	1.07595	1.04929	PREDICTED: hypothetical protein [Hydra magnipapillata]					ENSDARP00000122805	ENSDARG00000091965
27	AS_rud_dec_c10540	0.722405	0.106064	1.01529	0.924243	1.35002	0.926185	0.222612	0.96869	1.16449	1.48928	unnamed protein product [Tetraodon nigroviridis]		taf1_orysj ame: full=transcription initiation factor tfiid subunit 1 ame: full=tafii250			ENSDARP00000104447	ENSDARG00000035330
28	AS_rud_dec_c10545	0.813138	0.491739	0.983834	1.1165	1.15121	0.618413	0.61907	1.0512	1.04634	1.02638	hypothetical protein DAPPUDRAFT_308566 [Daphnia pulex]	equus caballus was protein member 3 mrna	wasf3_mouse ame: full=wiskott-aldrich syndrome protein family member 3 short=wasp family protein member 3 ame: full=protein wave-3		C:intracellular part	ENSDARP00000113993	ENSDARG00000059466
29	AS_rud_dec_c10552	0.686728	0.466106	1.03336	1.12468	1.26438	0.928321	0.259356	0.968752	1.17183	1.37734	PREDICTED: secreted protein-like [Saccoglossus kowalevskii]	pediculus humanus corporis small glutamine-rich tetratricopeptide repeat-containing protein mrna	sgtb_human ame: full=small glutamine-rich tetratricopeptide repeat-containing protein beta ame: full=beta-sgt ame: full=small glutamine-rich protein with tetratricopeptide repeats 2		F:binding	ENSDARP00000013325	ENSDARG00000016769
30	AS_rud_dec_c10559	0.222243	0.376775	1.17092	1.15921	1.54287	0.384183	0.248979	1.10843	1.17069	1.16596	c-type lectin domain family 4 member e		plcl_mytga ame: full=perlucin-like protein flags: precursor	F:binding; F:sugar binding		ENSDARP00000047498	ENSDARG00000016736
31	AS_rud_dec_c10561	0.695039	0.21623	1.02984	1.11477	2.0131	0.224149	0.452163	1.11699	1.1108	0.824085	PREDICTED: similar to conserved hypothetical protein [Nasonia vitripennis]		rusd1_danre ame: full=rna pseudouridylate synthase domain-containing protein 1		P:RNA modification	ENSDARP00000078984	ENSDARG00000060192
32	AS_rud_dec_c10566	0.710597	0.607255	1.0219	1.06499	1.07081	0.935348	0.365381	0.970512	1.14354	1.21829		venerupis decussatus epic-pcr fragment clone c9
33	AS_rud_dec_c10575	0.558322	0.819966	1.11114	0.978743	0.963665	0.0601965	0.895821	0.909644	0.959451	0.460265	para-nitrobenzyl esterase-like		nrt_drome ame: full=neurotactin			ENSDARP00000109248	ENSDARG00000088003
34	AS_rud_dec_c10581	0.937785	0.256267	0.986601	1.14156	1.43251	0.783806	0.345867	0.982514	1.15479	1.21488	ras gtpase-activating-like protein iqgap1-like		iqga1_human ame: full=ras gtpase-activating-like protein iqgap1 ame: full=p195		C:cytoplasm; C:nucleolus; F:GTPase activator activity; C:plasma membrane; F:protein phosphatase binding	ENSDARP00000098704	ENSDARG00000078888
35	AS_rud_dec_c10594	0.220208	0.921571	1.16904	0.978936	0.657203	0.391707	0.547707	1.1073	1.08403	0.962007
36	AS_rud_dec_c10609	0.59113	0.662696	1.09156	1.04248	0.898033	0.784954	0.649393	0.981929	1.03284	1.0533	protein Mo25, putative [Ixodes scapularis]	acyrthosiphon pisum protein mo25-like mrna	mo25_drome ame: full=protein mo25 ame: full=dmo25	F:binding		ENSDARP00000105446	ENSDARG00000043451
37	AS_rud_dec_c10611	0.695253	0.550034	1.02972	1.0892	1.09837	0.244033	0.92943	1.11593	0.965804	0.727179	death-associated protein		dap1_human ame: full=death-associated protein 1 short=dap-1		P:induction of apoptosis by extracellular signals	ENSDARP00000000070	ENSDARG00000000069
38	AS_rud_dec_c1063	0.538353	0.703439	1.12477	1.02216	0.967289	0.580242	0.748001	1.0626	0.987246	0.955511	28s ribosomal protein mitochondrial	apis mellifera mitochondrial ribosomal protein s16 mrna	rt16_bovin ame: full=28s ribosomal protein mitochondrial short=mrp-s16 short=s16mt flags: precursor	F:structural constituent of ribosome; P:translation; C:ribosome	C:cytoplasmic part; C:intracellular organelle	ENSDARP00000106678	ENSDARG00000091610
39	AS_rud_dec_c10631	0.0159052	0.178745	0.394795	1.06734	0.866559	0.0019717	0.34074	0.229917	1.15756	0.327146	dentin sialophosphoprotein precursor		sca2_ricsi ame: full= surface cell antigen sca2 flags: precursor		C:membrane; C:cell outer membrane; C:outer membrane; C:plasma membrane	ENSDARP00000111802	ENSDARG00000090054
40	AS_rud_dec_c10633	0.525573	0.648437	1.12889	1.05067	0.986829	0.102924	0.968691	1.02725	0.98096	0.610216		venerupis decussatus partial srp54 gene for signal recognition particle 54-kda clone exons a-b
41	AS_rud_dec_c1064	0.140669	0.975356	1.06573	0.991157	0.640286	0.148997	0.957035	1.0747	0.976007	0.68793	hypothetical protein DAPPUDRAFT_51462 [Daphnia pulex]		rm51_drome ame: full=39s ribosomal protein mitochondrial short=l51mt short=mrp-l51 flags: precursor			ENSDARP00000060593	ENSDARG00000041340
42	AS_rud_dec_c10654	0.546939	0.763471	1.1187	0.992192	0.952426	0.744184	0.609328	0.997544	1.05069	1.03402		venerupis decussatus partial srp54 gene for signal recognition particle 54-kda clone exons a-b
43	AS_rud_dec_c10667	0.0200481	0.992406	0.451731	0.998356	0.175472	0.762451	0.707109	0.989334	1.00483	1.02246		venerupis decussatus epic-pcr fragment clone c11
44	AS_rud_dec_c10669	0.690455	0.554627	1.03172	1.08808	1.02522	0.606995	0.366157	1.05355	1.14418	0.956637		venerupis decussatus epic-pcr fragment clone c11
45	AS_rud_dec_c10672	0.628485	0.491723	1.06897	1.11664	1.11627	0.0878332	0.208251	0.985605	1.15408	0.873083	hypothetical protein BRAFLDRAFT_63281 [Branchiostoma floridae]					ENSDARP00000099599	ENSDARG00000073820
46	AS_rud_dec_c10691	0.483953	0.831036	1.15119	0.975896	0.911279	0.363745	0.902516	1.11303	0.959935	0.815227		crassostrea gigas clone complete sequence
47	AS_rud_dec_c10738	0.578553	0.213863	1.1009	1.11579	1.13593	0.0146094	0.761442	0.580767	0.980479	0.5464	mitochondria-associated granulocyte macrophage csf signaling molecule-like	saccoglossus kowalevskii mitochondria-associated granulocyte macrophage csf signaling molecule-like mrna	tim16_danre ame: full=mitochondrial import inner membrane translocase subunit tim16 ame: full=presequence translocated-associated motor subunit pam16		C:membrane; C:mitochondrion; P:transport	ENSDARP00000054355	ENSDARG00000037356
48	AS_rud_dec_c10745	0.162394	0.967918	1.10796	0.989157	0.656021	0.673148	0.601821	1.03578	1.05424	1.01601	unnamed protein product [Oikopleura dioica]	cyiendocyprinus carpio endozepine complete cds	acbp_drome ame: full=acyl- -binding protein homolog short=acbp ame: full=diazepam-binding inhibitor homolog short=dbi		F:diazepam binding; P:cellular acylCoA homeostasis; F:enzyme inhibitor activity; F:acylCoA binding	ENSDARP00000038227	ENSDARG00000026369
49	AS_rud_dec_c1079	0.103691	0.694583	0.938207	1.0272	0.716809	0.130444	0.69312	1.07687	1.0123	0.583528	ecm 18		crim1_human ame: full=cysteine-rich motor neuron 1 protein short=crim-1 ame: full=cysteine-rich repeat-containing protein s52 contains: ame: full=processed cysteine-rich motor neuron 1 protein flags: precursor		C:integral to membrane; F:enzyme inhibitor activity; P:regulation of cell growth; F:insulinlike growth factor binding; C:extracellular region; F:serinetype endopeptidase inhibitor activity; P:nervous system development; F:insulinlike growth factor receptor activity; C:plasma membrane	ENSDARP00000119880	ENSDARG00000029668
50	AS_rud_dec_c10794	0.914582	0.120519	0.983821	0.957347	1.61188	0.731947	0.379248	1.00522	1.13685	1.04563	PREDICTED: hypothetical protein [Saccoglossus kowalevskii]		gltd1_mouse ame: full=glycolipid transfer protein domain-containing protein 1		F:molecular_function; F:glycolipid transporter activity; P:biological_process; F:glycolipid binding; C:cellular_component; P:glycolipid transport	ENSDARP00000068896	ENSDARG00000052537
51	AS_rud_dec_c10811	0.410461	0.253297	1.17052	1.14259	0.881222	0.286397	0.591351	1.12508	1.06005	0.897587	transposon ty3-i gag-pol polyprotein
52	AS_rud_dec_c10816	0.618599	0.638508	1.07406	1.05259	1.00373	0.272779	0.861993	1.12397	0.956001	0.78403	PREDICTED: hypothetical protein [Strongylocentrotus purpuratus]		fabg_schpo ame: full=3-oxoacyl- reductase ame: full=3-ketoacyl-acyl carrier protein reductase		P:cellular metabolic process; C:mitochondrion	ENSDARP00000050862	ENSDARG00000035129
53	AS_rud_dec_c10848	0.53989	0.549872	1.12242	1.08965	0.881505	0.843599	0.420769	0.965918	1.13119	1.31906	hypothetical protein DAPPUDRAFT_1839 [Daphnia pulex]		tbh1_drome ame: full=tyramine beta-hydroxylase		P:memory; P:larval locomotory behavior; P:regulation of forward locomotion; P:male courtship behavior; P:behavioral response to ethanol; P:regulation of behavior; F:dopamine betamonooxygenase activity; P:octopamine biosynthetic process; P:ovulation
54	AS_rud_dec_c1085	0.749062	0.563955	1.00189	1.08169	1.14172	0.420678	0.863946	1.1067	0.95597	0.841729	cellular nucleic acid binding protein		y3800_drome ame: full=cchc-type zinc finger protein cg3800	F:binding	F:nucleic acid binding; F:zinc ion binding; P:biological_process; C:cellular_component	ENSDARP00000095293	ENSDARG00000070922
55	AS_rud_dec_c10880	0.193386	0.427377	1.1518	1.14249	0.930719	0.296675	0.0969149	1.1223	1.01053	1.55866
56	AS_rud_dec_c10888	0.733397	0.444936	1.00735	1.13558	1.09416	0.493425	0.745321	1.09439	0.987902	0.934185	lim and senescent cell antigen-like-containing domain protein 2	nasonia vitripennis cg7954-pb mrna	lims1_human ame: full=lim and senescent cell antigen-like-containing domain protein 1 ame: full=particularly interesting new cys-his protein 1 short=pinch-1 ame: full=renal carcinoma antigen ny-ren-48		P:cell aging; C:cytosol; F:zinc ion binding; F:protein binding; C:focal adhesion	ENSDARP00000035109	ENSDARG00000026985
57	AS_rud_dec_c10898	0.847094	0.235848	0.98151	1.13287	1.96208	0.908341	0.218363	0.965984	1.16491	1.35551	PREDICTED: hypothetical protein [Strongylocentrotus purpuratus]
58	AS_rud_dec_c10899	0.402179	0.698319	1.17555	1.02424	0.956802	0.418138	0.754403	1.10668	0.983451	0.86384	novel protein					ENSDARP00000120464	ENSDARG00000095756
59	AS_rud_dec_c10913	0.393482	0.285288	1.17681	1.15618	1.54392	0.925862	0.102559	0.968497	1.01709	1.81192	PREDICTED: sialin-like [Saccoglossus kowalevskii]		vglu3_danre ame: full=vesicular glutamate transporter 3 short=v 3 ame: full=solute carrier family 17 member 8			ENSDARP00000074903	ENSDARG00000057728
60	AS_rud_dec_c10933	0.555246	0.711762	1.11313	1.01842	1.01472	0.569877	0.564734	1.06622	1.075	0.959407	pyruvate dehydrogenase component partial	acyrthosiphon pisum dihydrolipoyllysine-residue acetyltransferase component 1 of pyruvate dehydrogenase mitochondrial-like mrna	odpx_mouse ame: full=pyruvate dehydrogenase protein x mitochondrial ame: full=dihydrolipoamide dehydrogenase-binding protein of pyruvate dehydrogenase complex ame: full=lipoyl-containing pyruvate dehydrogenase complex component x flags: precursor		C:mitochondrion	ENSDARP00000093629	ENSDARG00000051756
61	AS_rud_dec_c1095	2.87253e-05	0.888758	0.04	0.977024	0.156865	0.167118	0.797923	1.08313	0.964858	0.673963	predicted protein [Nematostella vectensis]		orn_leixx ame: full=oligoribonuclease		F:nucleic acid binding; F:exonuclease activity; C:cytoplasm; F:exoribonuclease activity, producing 5'phosphomonoesters; F:hydrolase activity; F:nuclease activity; C:intracellular
62	AS_rud_dec_c10954	0.00810844	0.893479	0.27742	0.977198	0.0491598	0.303257	0.650745	1.11906	1.03229	0.708626	myc homolog					ENSDARP00000092583	ENSDARG00000027360
63	AS_rud_dec_c10965	0.223403	0.863907	1.17215	0.974476	0.667507	0.0213978	0.636586	0.659515	1.03941	0.648034
64	AS_rud_dec_c10966	0.753966	0.408253	1.00019	1.15079	1.1722	0.753172	0.618879	0.995291	1.0464	1.05873		venerupis decussatus epic-pcr fragment clone c11
65	AS_rud_dec_c10968	0.668592	0.667234	1.04432	1.04092	1.05648	0.443444	0.698083	1.10372	1.01048	1.04048	nadh dehydrogenase		ndua9_mouse ame: full=nadh dehydrogenase 1 alpha subcomplex subunit mitochondrial ame: full=complex i-39kd short=ci-39kd ame: full=nadh-ubiquinone oxidoreductase 39 kda subunit flags: precursor		C:mitochondrial inner membrane	ENSDARP00000107049	ENSDARG00000070723
66	AS_rud_dec_c10969	0.377	0.613485	1.18477	1.06346	0.872979	0.353319	0.678045	1.11653	1.01725	0.874144	hypothetical protein BRAFLDRAFT_240135 [Branchiostoma floridae]		hs12b_mouse ame: full=heat shock 70 kda protein 12b		F:molecular_function; F:nucleotide binding; P:biological_process; C:cellular_component	ENSDARP00000108671	ENSDARG00000030307
67	AS_rud_dec_c10975	0.553629	0.821314	1.11422	0.978006	0.943585	0.481207	0.524197	1.09631	1.08959	1.05213		tetraodon nigroviridis full-length cdna
68	AS_rud_dec_c10982	0.478575	0.695896	1.15317	1.02565	0.927201	0.941665	0.0532388	0.972523	0.878502	2.02367
69	AS_rud_dec_c10992	0.909077	0.357887	0.984056	1.16086	1.33345	0.84302	0.550813	0.966204	1.08206	1.09271
70	AS_rud_dec_c10994	0.266623	0.908814	1.1896	0.978069	0.77677	0.755686	0.513447	0.993639	1.09024	1.06817		venerupis decussatus partial srp54 gene for signal recognition particle 54-kda clone exons a-b
71	AS_rud_dec_c10997	0.275132	0.0818966	1.1913	0.865258	1.91494	0.913828	0.0743493	0.966969	0.948377	2.70074	interferon-induced protein 44-like		if44l_human ame: full=interferon-induced protein 44-like		C:cytoplasm; P:immune response	ENSDARP00000117665	ENSDARG00000093857
72	AS_rud_dec_c110	0.798454	0.546898	0.986905	1.09309	1.12307	0.876761	0.389864	0.963824	1.13724	1.20616	actin related protein 2 3 complex subunit 2	monodelphis domestica actin-related protein 2 3 complex subunit 2-like mrna	arpc2_human ame: full=actin-related protein 2 3 complex subunit 2 ame: full=arp2 3 complex 34 kda subunit short=p34-arc	C:cytoskeleton; C:cell leading edge; C:focal adhesion; F:protein binding; C:Golgi apparatus; P:positive regulation of actin filament polymerization	C:Arp2/3 protein complex; C:cell leading edge; C:cell projection; C:focal adhesion; F:actin binding; P:cellular component movement; F:structural constituent of cytoskeleton; C:Golgi apparatus; P:positive regulation of actin filament polymerization	ENSDARP00000090576	ENSDARG00000075989
73	AS_rud_dec_c11003	-	-	-	-		0.885298	0.0579104	0.96442	0.886586	3.11287
74	AS_rud_dec_c11006	0.55229	0.393636	1.11442	1.15397	0.981831	0.465117	0.530193	1.10368	1.08671	0.98537
75	AS_rud_dec_c11008	0.313326	0.680562	1.1869	1.0338	0.788982	0.38481	0.649909	1.10704	1.03272	0.873432	hypothetical protein DAPPUDRAFT_303638 [Daphnia pulex]	saccoglossus kowalevskii mitochondrial ribosomal protein l12-like mrna	rm12_human ame: full=39s ribosomal protein mitochondrial short=l12mt short=mrp-l12 ame: full=5c5-2 flags: precursor		C:mitochondrial large ribosomal subunit; F:RNA binding; P:transcription from mitochondrial promoter; F:protein binding; P:positive regulation of transcription, DNAdependent	ENSDARP00000056617	ENSDARG00000038768
76	AS_rud_dec_c11019	0.513565	0.688849	1.13478	1.03153	0.95854	0.797544	0.36705	0.977151	1.14416	1.25164	ap partial	pediculus humanus corporis recombination repair mrna	apex1_danre ame: full=dna-(apurinic or apyrimidinic site) lyase ame: full=apex nuclease short=apen ame: full=apurinic-apyrimidinic endonuclease 1 short=ap endonuclease 1 short=zap1			ENSDARP00000110718	ENSDARG00000045843
77	AS_rud_dec_c11024	0.718419	0.654791	1.0176	1.04768	1.05137	0.8083	0.666525	0.973787	1.02109	1.04155		anoplopoma fimbria clone afim-evh-015-235 golgi snap receptor complex member 1 complete cds
78	AS_rud_dec_c11025	0.550505	0.797097	1.11648	0.981742	0.948387	0.879858	0.0642521	0.964803	0.90908	2.99879	Y4jO [Legionella drancourtii LLAP12]		y4jp_rhisn ame: full=uncharacterized protein y4jp
79	AS_rud_dec_c11032	0.386315	0.763268	1.18177	0.992483	0.587253	0.482092	0.0130051	1.09601	0.568688	2.09368	hypothetical protein BRAFLDRAFT_73168 [Branchiostoma floridae]		wbs27_human ame: full=williams-beuren syndrome chromosomal region 27 protein	F:methyltransferase activity; P:metabolic process	F:methyltransferase activity; P:metabolic process	ENSDARP00000091993	ENSDARG00000069507
80	AS_rud_dec_c1104	0.92822	0.24266	0.985773	1.13315	1.51999	0.270829	0.595493	1.12488	1.05625	0.73477	tyrosine 3-monooxygenase tryptophan 5-monooxygenase activation protein	litchi chinensis 14-3-3 protein complete cds	143ba_danre ame: full=14-3-3 protein beta alpha-a			ENSDARP00000027118	ENSDARG00000013078
81	AS_rud_dec_c11063	0.667856	0.611636	1.04434	1.06383	1.07747	0.424261	0.582229	1.10635	1.06638	1.04467	cathepsin l2 cysteine protease	mytilus galloprovincialis cathepsin l partial cds	catl1_cerae ame: full=cathepsin l1 ame: full=major excreted protein short=mep contains: ame: full=cathepsin l1 heavy chain contains: ame: full=cathepsin l1 light chain flags: precursor	F:peptidase activity	F:peptidase activity	ENSDARP00000007127	ENSDARG00000007836
82	AS_rud_dec_c11085	0.666233	0.236759	1.04533	1.13372	1.10293	0.645697	0.618561	1.04466	1.04674	1.04183	PREDICTED: titin-like [Saccoglossus kowalevskii]		titin_human ame: full=titin ame: full=connectin ame: full=rhabdomyosarcoma antigen mu-rms-		P:cardiac muscle fiber development; F:alphaactinin binding; P:regulation of protein kinase activity; P:cardiac myofibril assembly; P:skeletal muscle thick filament assembly; F:protein selfassociation; F:telethonin binding; P:mitotic chromosome condensation; P:response to calcium ion; P:sarcomere organization; F:calcium ion binding; P:muscle contraction; C:striated muscle thin filament; C:extracel…	ENSDARP00000099532	ENSDARG00000028213
83	AS_rud_dec_c11108	0.805064	0.430901	0.985973	1.14096	1.22123	0.713663	0.635947	1.01549	1.04031	1.08917	snrp116-pending-prov partial	danio rerio elongation factor tu gtp binding domain containing 2 mrna	u5s1_chick ame: full=116 kda u5 small nuclear ribonucleoprotein component ame: full=elongation factor tu gtp-binding domain protein 2 ame: full=u5 snrnp-specific 116 kda short=u5-116 kda		P:RNA splicing; F:GTP binding; C:spliceosomal complex; P:mRNA processing; F:GTPase activity	ENSDARP00000115252	ENSDARG00000012261
84	AS_rud_dec_c11118	0.0689623	0.490492	0.794293	1.11694	0.0757724	0.163748	0.660912	1.0798	1.02632	0.860089	PREDICTED: hypothetical protein [Saccoglossus kowalevskii]
85	AS_rud_dec_c11136	0.790256	0.161437	0.989063	1.04413	1.35588	0.696284	0.384572	1.02365	1.1389	1.02471	phospholipid scramblase 1- partial	Branchiostoma floridae hypothetical protein, mRNA	pls1_human ame: full=phospholipid scramblase 1 short=pl scramblase 1 ame: full=ca(2+)-dependent phospholipid scramblase 1 ame: full=erythrocyte phospholipid scramblase ame: full= 1b		F:protein binding; P:cellular process; C:membrane	ENSDARP00000075970	ENSDARG00000058638
86	AS_rud_dec_c11164	0.504218	0.305546	1.14334	1.16186	1.23442	0.325538	0.0393168	1.11731	0.801983	1.06623	salivary c-type lectin		plc_halla ame: full=perlucin	F:binding; F:sugar binding	F:binding; F:sugar binding	ENSDARP00000048549	ENSDARG00000069381
87	AS_rud_dec_c11167	0.347234	0.901308	1.18308	0.977242	0.832781	0.431446	0.79561	1.10289	0.966404	0.862001	alanyl-trna synthetase-like	xenopus tropicalis alanyl-trna cytoplasmic-like mrna	syac_rat ame: full=alanyl-trna cytoplasmic ame: full=alanine--trna ligase short=			ENSDARP00000110386	ENSDARG00000069142
88	AS_rud_dec_c11202	0.705368	0.705822	1.02518	1.02051	1.03002	0.687446	0.785226	1.02761	0.969614	0.979863	predicted protein [Nematostella vectensis]	alligator mississippiensis mitochondrial complete genome
89	AS_rud_dec_c11206	0.0302822	0.747687	0.541309	1.00178	0.510948	0.555726	0.33798	1.07185	1.16029	1.24951	af148508_1aldehyde dehydrogenase	latrodectus hesperus clone cv16 aldehyde dehydrogenase partial cds	aldh2_horse ame: full=aldehyde mitochondrial ame: full=aldh class 2 ame: full=aldh-e2 ame: full=aldhi	F:oxidoreductase activity; P:oxidation reduction	F:aldehyde dehydrogenase (NAD) activity; C:mitochondrial matrix; P:oxidation reduction	ENSDARP00000012767	ENSDARG00000089924
90	AS_rud_dec_c11212	0.974578	0.0256467	0.997354	0.614682	2.22108	0.876583	0.0667484	0.963704	0.917495	1.58638	lachesin-like isoform 3		lach_drome ame: full=lachesin flags: precursor			ENSDARP00000092401	ENSDARG00000022176
91	AS_rud_dec_c11217	0.391138	0.866032	1.17892	0.974505	0.835816	0.447755	0.653926	1.10307	1.02964	0.938407	pre-mrna-splicing factor	strongylocentrotus purpuratus loc445830 protein mrna	srrm2_human ame: full=serine arginine repetitive matrix protein 2 ame: full=300 kda nuclear matrix antigen ame: full=serine arginine-rich splicing factor-related nuclear matrix protein of 300 kda short=sr-related nuclear matrix protein of 300 kda short=ser arg-related nuclear matrix protein of 300 kda ame: full=splicing coactivator subunit srm300 ame: full=tax-responsive enhancer element-binding …		P:RNA splicing; C:Cajal body; C:spliceosomal complex; F:RNA binding; C:nuclear speck; P:mRNA processing; F:protein Nterminus binding; F:C2H2 zinc finger domain binding	ENSDARP00000106523	ENSDARG00000037965
92	AS_rud_dec_c11219	0.350993	0.621317	1.18315	1.06066	0.875099	0.344705	0.681221	1.11861	1.01624	0.867856	hypothetical protein PTSG_10135 [Salpingoeca sp. ATCC 50818]	nematostella vectensis protein complete cds
93	AS_rud_dec_c11224	0.97161	0.0637609	0.996367	0.797011	2.17459	0.707265	0.306194	1.01871	1.17418	1.29003	hypothetical protein BRAFLDRAFT_77605 [Branchiostoma floridae]	Branchiostoma floridae hypothetical protein, mRNA	yajo_ecoli ame: full=uncharacterized oxidoreductase	P:oxidation reduction; F:oxidoreductase activity		ENSDARP00000110542	ENSDARG00000062134
94	AS_rud_dec_c11239	0.0654736	0.990215	0.775272	0.997667	0.430638	0.130311	0.491587	1.07832	1.09674	0.559912	PREDICTED: similar to F21D5.3 [Hydra magnipapillata]		lac10_arath ame: full=laccase-10 ame: full=benzenediol:oxygen oxidoreductase 10 ame: full=diphenol oxidase 10 ame: full=urishiol oxidase 10 flags: precursor		F:laccase activity
95	AS_rud_dec_c1124	0.751747	0.49673	1.00087	1.116	1.15371	0.349613	0.556913	1.11718	1.0792	0.830992	unnamed protein product [Macaca fascicularis]		sap3_macfa ame: full=ganglioside gm2 activator ame: full=cerebroside sulfate activator protein ame: full=gm2-ap ame: full=shingolipid activator protein 3 short=sap-3 flags: precursor		P:lipid metabolic process; P:sphingolipid metabolic process; C:lysosome	ENSDARP00000106218	ENSDARG00000088439
96	AS_rud_dec_c11264	0.0180567	0.919675	0.42473	0.979164	0.176386	0.267707	0.714724	1.12392	0.999913	0.782197	PREDICTED: lectin-like [Anolis carolinensis]		ly75_human ame: full=lymphocyte antigen 75 short=ly-75 ame: full=c-type lectin domain family 13 member b ame: full=dec-205 ame: full=gp200-mr6 ame: cd_antigen=cd205 flags: precursor		F:binding; F:receptor activity; C:membrane; F:sugar binding; P:endocytosis; P:immune response; C:integral to plasma membrane; P:inflammatory response	ENSDARP00000098436	ENSDARG00000073928
97	AS_rud_dec_c11267	0.91811	0.155672	0.983513	1.03422	1.57804	0.723686	0.170134	1.01053	1.13204	1.12647	Muscle-specific protein, putative [Pediculus humanus corporis]	hottentotta judaicus clone hj0071 muscular protein partial cds	mp20_drome ame: full=muscle-specific protein 20			ENSDARP00000049899	ENSDARG00000033466
98	AS_rud_dec_c11271	0.665265	0.565724	1.04676	1.07943	1.07486	0.731745	0.589727	1.00553	1.06108	1.09989	thioredoxin 2 variant 1	hydra magnipapillata mitochondrial mrna	thiom_bovin ame: full= mitochondrial short=mtrx short=mt-trx ame: full=thioredoxin-2 flags: precursor	C:cytoplasm; C:intracellular membranebounded organelle	C:mitochondrion; P:cell redox homeostasis; F:electron carrier activity; P:glycerol ether metabolic process; F:protein disulfide oxidoreductase activity; P:electron transport chain; P:transport	ENSDARP00000089697	ENSDARG00000034777
99	AS_rud_dec_c11284	0.380116	0.111171	1.18335	0.938212	4.87165	0.269535	0.608031	1.12551	1.05117	0.834227	hypothetical protein SELMODRAFT_428684 [Selaginella moellendorffii]					ENSDARP00000104315	ENSDARG00000074625
100	AS_rud_dec_c11287	0.662587	0.608819	1.04894	1.06505	1.0516	0.783921	0.522025	0.982481	1.09025	1.07455	cop9 constitutive photomorphogenic homolog subunit 5 isoform cra_b	strongylocentrotus purpuratus cop9 constitutive photomorphogenic homolog subunit 5 mrna	csn5_mouse ame: full=cop9 signalosome complex subunit 5 short=sgn5 short=signalosome subunit 5 ame: full=jun activation domain-binding protein 1 ame: full=kip1 c-terminus-interacting protein 2	F:translation initiation factor activity; P:translation; C:nucleolus; P:regulation of cell cycle; F:metal ion binding; P:protein deneddylation; C:signalosome; C:eukaryotic translation initiation factor 3 complex; F:metallopeptidase activity; F:transcription coactivator activity; P:transcription from RNA polymerase II promoter		ENSDARP00000074782	ENSDARG00000057624
101	AS_rud_dec_c11317	0.994461	0.00848115	1.00194	0.405842	3.77176	0.938429	0.145131	0.971548	1.09952	1.41181	hypothetical protein BRAFLDRAFT_84494 [Branchiostoma floridae]
102	AS_rud_dec_c11318	0.143053	0.598042	1.0704	1.06834	0.81756	0.413049	0.421494	1.10597	1.1301	1.00174	expressed protein [Trichoplax adhaerens]		cln5a_dicdi ame: full=cln5-like protein 1 flags: precursor	F:protein binding
103	AS_rud_dec_c1132	0.486585	0.805405	1.15037	0.979927	0.92412	0.218022	0.880279	1.11587	0.956199	0.814976	hypothetical protein SINV_03310 [Solenopsis invicta]	monodelphis domestica prohibitin-like mrna	phb_chick ame: full=prohibitin		P:DNA replication; C:mitochondrial inner membrane	ENSDARP00000098348	ENSDARG00000057414
104	AS_rud_dec_c11331	0.918233	0.17218	0.983417	1.06088	1.58448	0.946825	0.18513	0.9744	1.14828	1.41164	unnamed protein product [Homo sapiens]	saccoglossus kowalevskii fcho2-like partial mrna	fcho2_human ame: full=fch domain only protein 2			ENSDARP00000051270	ENSDARG00000035389
105	AS_rud_dec_c11334	0.770921	0.436582	0.993713	1.13719	1.19919	0.125233	0.224073	1.0718	1.16042	1.78071	hypothetical protein LOC100369566 [Saccoglossus kowalevskii]	Branchiostoma floridae hypothetical protein, mRNA	cf165_human ame: full=upf0704 protein c6orf165			ENSDARP00000033381	ENSDARG00000021997
106	AS_rud_dec_c11336	0.249211	0.65278	1.18439	1.0482	0.726835	0.234384	0.60952	1.11366	1.05037	0.701499	sulfide:quinone mitochondrial-like	ixodes scapularis sulfide:quinone oxidoreductase flavo-binding mrna	sqrd_human ame: full=sulfide:quinone mitochondrial flags: precursor		C:mitochondrion	ENSDARP00000014659	ENSDARG00000017034
107	AS_rud_dec_c11342	0.371378	0.754748	1.18313	0.996291	0.717987	0.455671	0.520203	1.10201	1.09117	1.26645	pol-like protein		ytx2_xenla ame: full=transposon tx1 uncharacterized 149 kda protein ame: full=orf 2		F:RNA binding; P:RNAdependent DNA replication; F:RNAdirected DNA polymerase activity	ENSDARP00000108964	ENSDARG00000087610
108	AS_rud_dec_c11343	0.999919	0.00140108	1.00078	0.201134	11.6585	0.86038	0.134381	0.963607	1.07329	1.7997			ahr_rat ame: full=aryl hydrocarbon receptor short=ah receptor short= flags: precursor		P:apoptosis; P:cell cycle; P:regulation of transcription, DNAdependent; F:liganddependent nuclear receptor activity; P:response to xenobiotic stimulus; F:protein binding; P:response to stress; C:nucleus; P:transcription from RNA polymerase II promoter	ENSDARP00000116861	ENSDARG00000020046
109	AS_rud_dec_c1135	0.80553	0.412083	0.986023	1.14834	1.35705	0.57504	0.367161	1.06492	1.14349	2.78136	hypothetical protein [Mercenaria mercenaria]
110	AS_rud_dec_c11366	0.20637	0.0716984	1.16817	0.82649	1.24207	0.104314	0.486835	1.02866	1.09646	0.924601
111	AS_rud_dec_c11377	0.456715	0.692381	1.16202	1.0293	0.941938	0.867271	0.202562	0.963306	1.15034	1.57872	predicted protein [Nematostella vectensis]	nematostella vectensis protein partial mrna	cul4a_human ame: full=cullin-4a short=cul-4a	C:cullinRING ubiquitin ligase complex; P:ubiquitindependent protein catabolic process; F:ubiquitin protein ligase binding	P:cell cycle arrest; P:ubiquitindependent protein catabolic process; P:DNA repair; C:SCF ubiquitin ligase complex; F:ubiquitin protein ligase binding; P:negative regulation of cell proliferation; P:induction of apoptosis by intracellular signals; P:G1/S transition of mitotic cell cycle	ENSDARP00000079730	ENSDARG00000060510
112	AS_rud_dec_c11399	0.217082	0.275973	1.16713	1.15126	1.04147	0.302421	0.509713	1.1213	1.09108	0.951446	Ectodermin [Xenopus laevis]		tri33_xenla ame: full=e3 ubiquitin-protein ligase trim33 ame: full=ectodermin ame: full=transcription intermediary factor 1-gamma short=tif1-gamma ame: full=tripartite motif-containing protein 33	F:ligase activity; F:DNA binding; C:nucleus; F:zinc ion binding; C:intracellular; F:protein binding; F:metal ion binding; P:transcription; P:regulation of transcription	F:ligase activity; F:DNA binding; C:nucleus; F:zinc ion binding; C:intracellular; F:protein binding; F:metal ion binding; P:transcription; P:regulation of transcription	ENSDARP00000043482	ENSDARG00000028842
113	AS_rud_dec_c11403	0.903193	0.212773	0.983189	1.11596	1.47073	0.67506	0.554913	1.03462	1.08041	1.06142	retinaldehyde-binding protein 1-like protein 1
114	AS_rud_dec_c11411	0.828767	0.000797846	0.983852	0.156479	4.44094	0.310382	0.00860645	1.11937	0.479801	1.71894	hypothetical protein BRAFLDRAFT_261238 [Branchiostoma floridae]		no40_macfa ame: full=nucleolar protein of 40 kda short=pno40 ame: full= s1 rna-binding domain protein short=ps1d protein ame: full=zinc finger cchc domain-containing protein 17	F:binding	F:metal ion binding; F:nucleic acid binding; C:ribonucleoprotein complex; F:zinc ion binding; C:nucleolus; C:nucleus	ENSDARP00000109401	ENSDARG00000018936
115	AS_rud_dec_c11415	0.610355	0.379189	1.07954	1.1587	1.00285	0.092269	0.882712	0.997004	0.956613	0.555611	rna binding motif protein 17 isoform 2	pan troglodytes rna binding motif protein transcript variant 7 mrna	spf45_human ame: full=splicing factor 45 ame: full=45 kda-splicing factor ame: full=rna-binding motif protein 17		P:RNA splicing; C:spliceosomal complex; F:RNA binding; F:protein binding; P:mRNA processing; F:nucleotide binding	ENSDARP00000044042	ENSDARG00000031346
116	AS_rud_dec_c11416	0.00751526	0.810678	0.269023	0.979496	0.430662	0.278943	0.236145	1.1213	1.16269	1.09285	hypothetical protein FLJ20452 [Branchiostoma belcheri tsingtauense]	ictalurus punctatus comm domain-containing protein 4 mrna	comd4_mouse ame: full=comm domain-containing protein 4		F:molecular_function; P:biological_process	ENSDARP00000110023	ENSDARG00000061946
117	AS_rud_dec_c11467	0.992704	0.0167734	1.00162	0.526059	2.92424	0.289263	0.07428	1.12497	0.950091	1.0393	sialic acid-binding lectin			F:sugar binding		ENSDARP00000117919	ENSDARG00000053802
118	AS_rud_dec_c11480	0.663752	0.469999	1.04757	1.12646	1.21228	0.717783	0.355219	1.01423	1.14635	1.15905	tumor necrosis factor-like protein			F:tumor necrosis factor receptor binding; C:membrane; P:immune response
119	AS_rud_dec_c11486	0.485983	0.129955	1.15032	0.982421	1.86373	0.272047	0.194628	1.12459	1.14864	1.34883	hypothetical protein BRAFLDRAFT_117049 [Branchiostoma floridae]			F:zinc ion binding
120	AS_rud_dec_c11492	0.128841	0.598841	1.02112	1.0684	0.457998	0.0242414	0.467328	0.689451	1.10053	0.214529	omega class glutathione s-transferase	Branchiostoma floridae hypothetical protein, mRNA	gsto1_mouse ame: full=glutathione s-transferase omega-1 short=gsto-1 ame: full=p28	C:cytoplasm; F:transferase activity; P:metabolic process; F:glutathione transferase activity		ENSDARP00000120397	ENSDARG00000033285
121	AS_rud_dec_c11497	0.0243275	0.94901	0.482564	0.984061	0.335651	0.748208	0.398619	0.995028	1.13371	1.07288
122	AS_rud_dec_c11502	0.751625	0.385698	1.0008	1.15279	1.21649	0.678669	0.637805	1.0309	1.03789	1.03675	hypothetical protein BRAFLDRAFT_117283 [Branchiostoma floridae]			P:cellcell signaling; P:multicellular organismal development
123	AS_rud_dec_c11503	0.658004	0.480906	1.0521	1.11965	1.10341	0.628475	0.458956	1.04818	1.10422	1.0447
124	AS_rud_dec_c11534	0.841493	0.46985	0.983201	1.12707	1.1677	0.693773	0.340347	1.0248	1.15763	1.87357	hypothetical protein SINV_12441 [Solenopsis invicta]	apis mellifera heterogeneous nuclear ribonucleoprotein q-like mrna	hnrpq_rat ame: full=heterogeneous nuclear ribonucleoprotein q short=hnrnp q ame: full=liver regeneration-related protein lrrg077 ame: full=synaptotagmin- cytoplasmic rna-interacting protein		P:CRDmediated mRNA stabilization; C:CRDmediated mRNA stability complex; F:protein binding; C:histone premRNA 3'end processing complex; P:RNA processing; F:poly(A) RNA binding	ENSDARP00000118608	ENSDARG00000040184
125	AS_rud_dec_c11555	0.623609	0.563716	1.0718	1.08198	1.04103	0.851514	0.38377	0.963548	1.13894	1.27587	hypothetical protein BRAFLDRAFT_125526 [Branchiostoma floridae]		in80b_human ame: full=ino80 complex subunit b ame: full=high mobility group at-hook 1-like 4 ame: full=pap-1-associated protein 1 short=papa-1 ame: full=zinc finger hit domain-containing protein 4		F:binding	ENSDARP00000085532	ENSDARG00000062749
126	AS_rud_dec_c11572	0.256678	0.351117	1.18509	1.16218	1.13102	0.501849	0.331848	1.09383	1.1606	1.00658	tpa_exp: fkbp-type peptidyl-prolyl cis-trans isomerase	drosophila willistoni gk20742 (dwil\gk20742) mrna	fkbp2_yarli ame: full=fk506-binding protein 2 ame: full=peptidyl-prolyl cis-trans isomerase short=ppiase ame: full=rotamase flags: precursor		F:isomerase activity	ENSDARP00000065396	ENSDARG00000044540
127	AS_rud_dec_c11605	0.865953	0.0504912	0.982274	0.745589	1.70065	0.445766	0.766495	1.10381	0.976828	0.835277		venus verrucosa satellite vve238d sequence
128	AS_rud_dec_c11627	0.252471	0.669624	1.18452	1.03987	0.672186	0.499305	0.558449	1.09425	1.07859	0.693826	40s ribosomal protein s27	gasterosteus aculeatus clone cnb133-d10 mrna sequence	rs27_human ame: full=40s ribosomal protein s27 ame: full=metallopan-stimulin 1 short=mps-1	C:ribosome; F:metal ion binding; F:structural constituent of ribosome; P:translation	P:cell proliferation; F:DNA binding; F:structural constituent of ribosome; F:protein binding; C:cytosolic small ribosomal subunit; C:nucleus; F:zinc ion binding; P:translational elongation	ENSDARP00000072300	ENSDARG00000055475
129	AS_rud_dec_c11631	0.773277	0.478744	0.992248	1.11967	1.20922	0.495759	0.758303	1.09419	0.98213	0.895222	loc100127286 protein	saccoglossus kowalevskii cg5844-like mrna	hpcd_mets5 ame: full=3-hydroxypropionyl-coenzyme a dehydratase short=3-hydroxypropionyl- dehydratase	P:metabolic process; F:catalytic activity	F:enoylCoA hydratase activity; P:metabolic process; F:catalytic activity; F:lyase activity	ENSDARP00000056758	ENSDARG00000038876
130	AS_rud_dec_c11636	0.666021	0.464543	1.04559	1.125	1.12262	0.570555	0.384744	1.06564	1.13869	1.002	diaphanous, putative [Pediculus humanus corporis]		dia_drome ame: full=protein diaphanous			ENSDARP00000110604	ENSDARG00000090785
131	AS_rud_dec_c11638	-	-	-	-		0.361696	0.772318	1.11309	0.975277	0.824314
132	AS_rud_dec_c11664	0.606791	0.684554	1.08189	1.03198	0.990448	0.388601	0.772547	1.10612	0.97495	0.830795	nicotinamide nucleotide transhydrogenase	strongylocentrotus purpuratus nad transhydrogenase mrna	nntm_mouse ame: full=nad mitochondrial ame: full=nicotinamide nucleotide transhydrogenase ame: full=pyridine nucleotide transhydrogenase flags: precursor	F:NAD(P)+ transhydrogenase (ABspecific) activity; P:oxidation reduction; F:binding; P:proton transport		ENSDARP00000032730	ENSDARG00000023536
133	AS_rud_dec_c11668	0.861471	0.0742241	0.981909	0.839618	2.26051	0.617219	0.0664875	1.05172	0.917515	1.42189	hypothetical protein BRAFLDRAFT_152015 [Branchiostoma floridae]	Volvox carteri f. nagariensis hypothetical protein, mRNA	scar5_human ame: full=scavenger receptor class a member 5 ame: full=scavenger receptor hlg	F:scavenger receptor activity; C:membrane	P:cellular process; P:ion transport; P:cellular component organization; F:transmembrane receptor activity; C:plasma membrane	ENSDARP00000080209	ENSDARG00000060680
134	AS_rud_dec_c11669	0.896684	0.179834	0.982943	1.06652	1.56125	0.740272	0.267837	0.999192	1.17598	1.41941
135	AS_rud_dec_c11717	0.646164	0.349303	1.05932	1.1642	1.29553	0.823853	0.437237	0.967779	1.12551	1.13308	hypothetical protein PTSG_08685 [Salpingoeca sp. ATCC 50818]		elav1_human ame: full=elav-like protein 1 ame: full=hu-antigen r short=		C:cytoplasm; F:identical protein binding; F:mRNA binding; P:3'UTRmediated mRNA stabilization; P:multicellular organismal development	ENSDARP00000006457	ENSDARG00000040732
136	AS_rud_dec_c11725	0.34486	0.729837	1.18397	1.00853	0.812734	0.212222	0.867216	1.10972	0.955659	0.80079						ENSDARP00000112269	ENSDARG00000090765
137	AS_rud_dec_c11732	0.607804	0.563647	1.08065	1.08199	1.04214	0.367349	0.721002	1.11142	0.995754	0.7808	PREDICTED: similar to predicted protein [Hydra magnipapillata]	meleagris gallopavo syntenin-1-like mrna	sdcb1_rat ame: full=syntenin-1 ame: full=syndecan-binding protein 1		F:protein binding; C:cell part	ENSDARP00000050076	ENSDARG00000030097
138	AS_rud_dec_c11744	0.794755	0.425296	0.988387	1.14329	1.21931	0.889363	0.254735	0.964793	1.16984	1.37044	hypothetical protein BRAFLDRAFT_247986 [Branchiostoma floridae]	schistosoma mansoni cleavage stimulation complete cds	cstf3_mouse ame: full=cleavage stimulation factor subunit 3 ame: full=cf-1 77 kda subunit ame: full=cleavage stimulation factor 77 kda subunit short=cstf 77 kda subunit short= -77	P:mRNA processing; P:RNA processing; C:nucleus; C:intracellular	F:molecular_function; P:biological_process; P:RNA processing; C:cellular_component; C:intracellular; C:nucleus	ENSDARP00000003969	ENSDARG00000018904
139	AS_rud_dec_c11746	0.648353	0.292432	1.05792	1.15586	1.08397	0.384038	0.899477	1.10892	0.959693	0.835868	aldo-keto reductase	culex quinquefasciatus morphine 6- mrna	aldr_bovin ame: full=aldose reductase short=ar ame: full=20-alpha-hydroxysteroid dehydrogenase short=20-alpha-hsd ame: full=aldehyde reductase		P:oxidation reduction; F:oxidoreductase activity	ENSDARP00000051081	ENSDARG00000035257
140	AS_rud_dec_c11759	0.257823	0.859518	1.18762	0.973864	0.742963	0.897928	0.107304	0.965106	1.02422	1.74884	PREDICTED: polyprotein-like [Saccoglossus kowalevskii]		yrd6_caeel ame: full=uncharacterized protein			ENSDARP00000110119	ENSDARG00000086955
141	AS_rud_dec_c11761	0.355818	0.356594	1.17858	1.16099	0.961257	0.0155528	0.754191	0.601188	0.983632	0.634314	mac perforin- and kringle-domains-containing protein
142	AS_rud_dec_c11765	0.108298	0.919243	0.953255	0.979003	0.554427	0.624452	0.368154	1.04885	1.14403	0.849371	unnamed protein product [Tetraodon nigroviridis]
143	AS_rud_dec_c11785	0.988939	0.0477106	1.0016	0.729276	2.89488	0.666293	0.722262	1.03628	0.995725	0.992509	PREDICTED: polyprotein-like [Saccoglossus kowalevskii]
144	AS_rud_dec_c11791	0.787627	0.478686	0.989865	1.11972	1.14823	0.61523	0.780617	1.05128	0.971207	0.946818	hypothetical protein LOC553566 [Danio rerio]			P:biological_process		ENSDARP00000026202	ENSDARG00000004265
145	AS_rud_dec_c11806	0.926068	0.0766233	0.985593	0.848156	1.6759	0.637948	0.530526	1.04689	1.08708	1.09469	prenylated rab acceptor	tribolium castaneum prenylated rab acceptor mrna	praf1_pig ame: full=prenylated rab acceptor protein 1 ame: full=pra1 family protein 1		C:cytoplasmic vesicle; C:membrane part; C:synapse; C:intracellular membranebounded organelle; C:plasma membrane	ENSDARP00000049147	ENSDARG00000004171
146	AS_rud_dec_c11808	0.80492	0.297647	0.985884	1.15549	1.41002	0.351211	0.67751	1.11693	1.01721	0.891833	Calmodulin [Salmo salar]	meleagris gallopavo calmodulin-like mrna	calm_eleel ame: full=calmodulin short=	F:calcium ion binding	F:calcium ion binding	ENSDARP00000065391	ENSDARG00000074057
147	AS_rud_dec_c11811	0.657278	0.751201	1.05311	0.997756	1.01627	0.564165	0.809245	1.06796	0.962169	0.868115	transcription factor hes-1 (hairy and enhancer of split 1) (hairy-like) (hairy homolog) partial		hes1a_xenla ame: full=transcription factor hes-1-a ame: full=hairy and enhancer of split 1-a ame: full=protein hairy-1 short=xhairy-1 short=xhairy1 short=xlh1		P:negative regulation of muscle organ development; F:bHLH transcription factor binding; F:transcription repressor activity; P:Notch signaling pathway; P:negative regulation of transcription from RNA polymerase II promoter; F:sequencespecific DNA binding; F:protein heterodimerization activity	ENSDARP00000073394	ENSDARG00000056438
148	AS_rud_dec_c11817	0.752929	0.310256	1.00062	1.16357	1.26172	0.12871	0.0754935	1.07589	0.954273	0.55753		ruditapes philippinarum srp54 intron isolate ai16
149	AS_rud_dec_c11835	0.674602	0.463138	1.03926	1.1261	1.1063	0.645433	0.0332631	1.04496	0.763033	3.67262
150	AS_rud_dec_c11840	0.0649379	0.867013	0.772872	0.974427	0.310813	0.739889	0.254406	0.99964	1.17025	1.29783	hypothetical protein BRAFLDRAFT_123968 [Branchiostoma floridae]		kctd7_chick ame: full=btb poz domain-containing protein kctd7	F:voltagegated potassium channel activity; C:membrane; P:potassium ion transport; C:voltagegated potassium channel complex; F:protein binding	F:voltagegated potassium channel activity; C:membrane; P:potassium ion transport; C:voltagegated potassium channel complex; F:protein binding	ENSDARP00000082410	ENSDARG00000061580
151	AS_rud_dec_c11844	0.426341	0.845311	1.16912	0.975548	0.860302	0.474289	0.760823	1.09698	0.980765	0.886943	PREDICTED: similar to CG3224-PA [Strongylocentrotus purpuratus]	danio rerio zinc finger protein 593 mrna	zn593_xentr ame: full=zinc finger protein 593		F:metal ion binding	ENSDARP00000076674	ENSDARG00000044102
152	AS_rud_dec_c11849	0.458895	0.79826	1.1612	0.981525	0.893634	0.274183	0.751811	1.12182	0.984566	0.791449	ganglioside gm2 activator			P:biological_process; C:cellular_component		ENSDARP00000106218	ENSDARG00000088439
153	AS_rud_dec_c11873	0.556502	0.583848	1.11197	1.07441	1.07428	0.338248	0.796125	1.12026	0.965772	0.819188	microspherule protein 1-like	nematostella vectensis protein partial mrna	mcrs1_human ame: full=microspherule protein 1 ame: full=58 kda microspherule protein ame: full=cell cycle-regulated factor p78 ame: full=ino80 complex subunit j ame: full=mcrs2		C:cytoplasm; C:nucleolus; P:protein modification process; F:protein binding; C:MLL1 complex	ENSDARP00000023460	ENSDARG00000020840
154	AS_rud_dec_c1188	0.00596338	0.519966	0.246409	1.10509	0.525434	0.247164	0.650234	1.11964	1.03254	0.867446	stanniocalcin-like protein			F:hormone activity; C:extracellular region
155	AS_rud_dec_c11883	0.480478	0.364165	1.15197	1.16174	0.968491	0.40003	0.415065	1.10559	1.13128	0.98325	hypothetical protein TRIADDRAFT_28738 [Trichoplax adhaerens]		m3k1_rat ame: full=mitogen-activated protein kinase kinase kinase 1 ame: full=mapk erk kinase kinase 1 short=mek kinase 1 short=mekk 1	P:auxin biosynthetic process; F:protein serine/threonine kinase activity; F:protein kinase activity; P:protein amino acid phosphorylation; F:nucleotide binding; P:MAPKKK cascade; F:ATP binding; F:MAP kinase kinase kinase activity; F:magnesium ion binding	C:cytoskeleton; P:protein amino acid autophosphorylation; P:activation of JNKK activity; F:sphingolipid binding; P:positive regulation of genespecific transcription from RNA polymerase II promoter; P:positive regulation of JUN kinase activity; P:protein ubiquitination during ubiquitindependent protein catabolic process; P:positive regulation of apoptosis; P:negative regulation of actin filament b…	ENSDARP00000116651	ENSDARG00000088180
156	AS_rud_dec_c11889	0.706638	0.633694	1.02521	1.05654	1.05917	0.846271	0.5792	0.965422	1.06768	1.09084		venerupis decussatus clone dec8 satellite sequence
157	AS_rud_dec_c11896	0.692697	0.539143	1.03032	1.09728	1.14581	0.814332	0.428413	0.971685	1.12663	1.1109	prolyl endopeptidase- partial	gallus gallus prolyl endopeptidase mrna	ppce_mouse ame: full=prolyl endopeptidase short=pe ame: full=post-proline cleaving enzyme		F:serinetype endopeptidase activity; F:metalloendopeptidase activity; F:peptide binding; P:proteolysis; C:nucleus; C:cytosol; F:zinc ion binding; C:mitochondrion	ENSDARP00000103810	ENSDARG00000057151
158	AS_rud_dec_c11924	0.344378	0.499746	1.18407	1.11415	1.56475	0.580547	0.754073	1.06274	0.983663	0.940707	unnamed protein product [Tetraodon nigroviridis]		ach1_caeel ame: full=acetylcholine receptor subunit alpha-type acr-16 flags: precursor		C:cell projection; C:membrane; P:locomotion	ENSDARP00000120963	ENSDARG00000035785
159	AS_rud_dec_c11934	0.346128	0.63789	1.18336	1.05332	0.968264	0.0824341	0.897395	0.97424	0.959888	0.579972	alanine racemase			P:alanine metabolic process; F:catalytic activity; F:alanine racemase activity; F:pyridoxal phosphate binding; P:peptidoglycan biosynthetic process
160	AS_rud_dec_c1194	0.792345	0.434696	0.988923	1.13974	1.21192	0.864296	0.101816	0.962906	1.01475	1.98057						ENSDARP00000048622	ENSDARG00000034457
161	AS_rud_dec_c11959	0.339406	0.754521	1.18393	0.996274	0.797169	0.476834	0.621592	1.09797	1.0448	1.02407	beta tubulin 3	crassostrea gigas beta-tubulin partial cds	tbb_haldi ame: full=tubulin beta chain ame: full=beta-tubulin		P:microtubulebased movement; F:GTP binding; P:protein polymerization; F:structural molecule activity; F:GTPase activity; C:microtubule	ENSDARP00000061148	ENSDARG00000041723
162	AS_rud_dec_c11996	0.559547	0.769385	1.11072	0.990358	0.990382	0.681107	0.667414	1.0299	1.021	1.0205	isoform cra_a		spcs2_danre ame: full=probable signal peptidase complex subunit 2 ame: full=microsomal signal peptidase 25 kda subunit short=spase 25 kda subunit		C:endoplasmic reticulum; C:membrane part	ENSDARP00000062851	ENSDARG00000042823
163	AS_rud_dec_c120	0.484989	0.66167	1.15051	1.04322	0.915154	0.814083	0.521909	0.97172	1.0905	1.12441	nadh dehydrogenase		ndub2_ponpy ame: full=nadh dehydrogenase 1 beta subcomplex subunit mitochondrial ame: full=complex i-aggg short=ci-aggg ame: full=nadh-ubiquinone oxidoreductase aggg subunit flags: precursor		C:mitochondrion; P:electron transport chain; C:membrane; C:mitochondrial inner membrane; C:respiratory chain; P:transport	ENSDARP00000066903	ENSDARG00000045490
164	AS_rud_dec_c12020	0.473077	0.733481	1.15938	1.00747	0.881747	0.910609	0.369949	0.966706	1.14377	1.22303	nip7_tetng ame: full=60s ribosome subunit biogenesis protein nip7 homolog	tetraodon nigroviridis full-length cdna	nip7_tetng ame: full=60s ribosome subunit biogenesis protein nip7 homolog	C:nucleolus; F:RNA binding; F:protein binding; P:ribosome assembly	C:nucleolus; F:RNA binding; F:protein binding; P:ribosome assembly	ENSDARP00000076524	ENSDARG00000059075
165	AS_rud_dec_c12053	0.672516	0.729678	1.04134	1.00871	1.00832	0.887219	0.240865	0.964485	1.16624	3.2495		pseudosciaena crocea heat shock protein 60 complete cds
166	AS_rud_dec_c12054	0.0505034	0.640928	0.686777	1.05123	0.389311	0.0864797	0.600429	0.987039	1.05458	0.698139
167	AS_rud_dec_c12065	0.422323	0.800302	1.1666	0.980313	0.876997	0.363635	0.550642	1.11294	1.08233	0.863138	PREDICTED: putative glutathione-s-transferase-like [Saccoglossus kowalevskii]		gsta1_antst ame: full=glutathione s-transferase ame: full=gst class-alpha		C:cytoplasm; F:transferase activity; P:metabolic process; F:glutathione transferase activity
168	AS_rud_dec_c12068	0.355366	0.776383	1.17877	0.988944	0.814792	0.630413	0.686791	1.04829	1.01428	1.02463	hypothetical protein BRAFLDRAFT_65753 [Branchiostoma floridae]		ydjg_ecoli ame: full=uncharacterized oxidoreductase	P:oxidation reduction; F:oxidoreductase activity		ENSDARP00000103111	ENSDARG00000040741
169	AS_rud_dec_c12070	0.252758	0.531351	1.18348	1.0999	0.193016	0.0276703	0.988956	0.727801	0.993571	0.420802	achain structure and binding determinants of the recombinant kringle-2 domain of human plasminogen to an internal peptide from a group a streptococcal surface protein		plmn_human ame: full=plasminogen contains: ame: full=plasmin heavy chain a contains: ame: full=activation peptide contains: ame: full=angiostatin contains: ame: full=plasmin heavy chain short form contains: ame: full=plasmin light chain b flags: precursor	C:extracellular space; F:serinetype endopeptidase activity; P:negative regulation of cell proliferation; F:apolipoprotein binding; P:negative regulation of fibrinolysis; P:positive regulation of fibrinolysis	C:extracellular space; F:serinetype endopeptidase activity; P:negative regulation of cell proliferation; F:apolipoprotein binding; P:negative regulation of fibrinolysis; P:positive regulation of fibrinolysis	ENSDARP00000045815	ENSDARG00000023111
170	AS_rud_dec_c12075	0.680577	0.431566	1.03676	1.1399	1.1282	0.712035	0.15646	1.01627	1.11701	2.11465	PREDICTED: hypothetical protein [Saccoglossus kowalevskii]	PREDICTED: Saccoglossus kowalevskii hypothetical protein LOC100368394 (LOC100368394), mRNA	ttc18_human ame: full=tetratricopeptide repeat protein 18 short=tpr repeat protein 18		F:binding	ENSDARP00000117218	ENSDARG00000058508
171	AS_rud_dec_c12079	0.66899	0.59128	1.04354	1.07334	1.06687	0.680362	0.638381	1.03022	1.03822	1.01531	hypothetical protein DAPPUDRAFT_53968 [Daphnia pulex]	Branchiostoma floridae hypothetical protein, mRNA	ivd_ponab ame: full=isovaleryl- mitochondrial short=ivd flags: precursor		F:acylCoA dehydrogenase activity; P:metabolic process; C:mitochondrion	ENSDARP00000112435	ENSDARG00000042853
172	AS_rud_dec_c12087	0.831229	0.277404	0.983505	1.15069	1.3274	0.508794	0.456648	1.09028	1.10762	1.0583
173	AS_rud_dec_c12091	0.43271	0.832423	1.16977	0.975468	0.873699	0.565466	0.654634	1.06768	1.02948	0.94333	spectrin beta chain	pediculus humanus corporis spectrin beta mrna	sptcb_drome ame: full=spectrin beta chain			ENSDARP00000113965	ENSDARG00000030490
174	AS_rud_dec_c12107	0.0543785	0.73647	0.713013	1.0071	0.641893	0.694587	0.370698	1.02471	1.14331	1.19475	predicted protein [Hordeum vulgare subsp. vulgare]	spisula solidissima complete sequence	rt35_danre ame: full=28s ribosomal protein mitochondrial short=mrp-s35 short=s35mt flags: precursor		C:mitochondrion; F:molecular_function; C:ribonucleoprotein complex; C:ribosome	ENSDARP00000056120	ENSDARG00000038456
175	AS_rud_dec_c1212	0.0590391	0.875041	0.733381	0.975811	0.471305	0.13232	0.578217	1.07461	1.06882	0.892364	PREDICTED: hypothetical protein [Strongylocentrotus purpuratus]	pediculus humanus corporis transmembrane mrna	tmm11_danre ame: full=transmembrane protein mitochondrial		F:molecular_function; C:integral to membrane; C:membrane	ENSDARP00000095170	ENSDARG00000070866
176	AS_rud_dec_c12125	0.264297	0.710243	1.18835	1.01813	0.718148	0.554459	0.589998	1.07251	1.06089	0.984628	coiled-coil domain-containing protein 12-like isoform 1	apis mellifera coiled-coil domain-containing protein 12- transcript variant 1 mrna	ccd12_human ame: full=coiled-coil domain-containing protein 12			ENSDARP00000028398	ENSDARG00000023003
177	AS_rud_dec_c12128	0.379568	0.863336	1.18402	0.974622	0.826643	0.575533	0.585594	1.06471	1.0646	0.963375	hypothetical protein RCJMB04_11m5 [Gallus gallus]	caligus clemensi clone ccle-evs-501-276 transmembrane emp24 domain-containing protein 7 precursor complete cds	tmed7_human ame: full=transmembrane emp24 domain-containing protein 7 flags: precursor		C:endoplasmic reticulum; C:membrane part	ENSDARP00000067665	ENSDARG00000046022
178	AS_rud_dec_c12155	0.19288	0.898013	1.15125	0.977857	0.640849	0.691023	0.467628	1.02605	1.10068	1.02542	unnamed protein product [Tetraodon nigroviridis]		cnot4_mouse ame: full=ccr4-not transcription complex subunit 4 ame: full=ccr4-associated factor 4 ame: full=e3 ubiquitin-protein ligase cnot4 ame: full=potential transcriptional repressor not4hp			ENSDARP00000034129	ENSDARG00000007045
179	AS_rud_dec_c12162	0.0505034	0.768402	0.687449	0.990924	0.184563	0.00149646	0.970684	0.218125	0.98184	0.269987	lim homeobox transcription factor 1-alpha		hm14_caeel ame: full=homeobox protein ceh-14		P:detection of temperature stimulus; F:zinc ion binding; P:neuron differentiation; C:nucleus	ENSDARP00000057643	ENSDARG00000039458
180	AS_rud_dec_c12165	0.0849946	0.89074	0.860138	0.976889	0.0203424	0.142408	0.826137	1.0725	0.956964	0.0911586	viral a-type inclusion protein repeat containing protein		mrcka_rat ame: full=serine threonine-protein kinase mrck alpha ame: full=cdc42-binding protein kinase alpha ame: full=myotonic dystrophy kinase-related cdc42-binding kinase alpha short=mrck alpha short=myotonic dystrophy protein kinase-like alpha		F:protein serine/threonine kinase activity; P:actin cytoskeleton reorganization; F:identical protein binding; C:cell leading edge; F:ATP binding; C:cellcell junction; F:magnesium ion binding; P:regulation of small GTPase mediated signal transduction; P:protein amino acid phosphorylation	ENSDARP00000015428	ENSDARG00000007976
181	AS_rud_dec_c12169	0.454158	0.79129	1.16381	0.983638	0.913783	0.217019	0.96411	1.11481	0.978799	0.745221	hypothetical protein PANDA_004602 [Ailuropoda melanoleuca]		zdhc4_bovin ame: full=probable palmitoyltransferase zdhhc4 ame: full=zinc finger dhhc domain-containing protein 4 short=dhhc-4	F:metal ion binding; F:zinc ion binding	F:metal ion binding; F:transferase activity; F:acyltransferase activity; C:integral to membrane; C:membrane; F:zinc ion binding	ENSDARP00000109689	ENSDARG00000045159
182	AS_rud_dec_c12196	0.318422	0.772582	1.18589	0.990171	0.916944	0.55186	0.558173	1.07312	1.0791	1.02756	ensangp00000014982 isoform 1
183	AS_rud_dec_c12198	0.74228	0.55823	1.00479	1.08612	1.10673	0.707572	0.46219	1.01863	1.10253	1.1924	brain protein, putative [Ixodes scapularis]	bombyx mori light-induced brain protein 44 mrna	br44_rat ame: full=brain protein 44 ame: full=protein 0-44			ENSDARP00000031014	ENSDARG00000024478
184	AS_rud_dec_c12201	0.425372	0.763459	1.169	0.992269	0.825114	0.416454	0.76797	1.10725	0.977106	0.883702	PREDICTED: uncharacterized protein C594.04c-like [Anolis carolinensis]	ciona intestinalis cg6282 cg6282-pa mrna				ENSDARP00000014473	ENSDARG00000017811
185	AS_rud_dec_c12210	0.686472	0.285489	1.03353	1.15532	1.0514	0.734141	0.342693	1.0036	1.15605	1.15493
186	AS_rud_dec_c12213	0.91639	0.0255878	0.983562	0.615389	1.66345	0.39567	0.77382	1.10599	0.974184	0.857795	hypothetical protein CHLNCDRAFT_145285 [Chlorella variabilis]
187	AS_rud_dec_c12256	0.967699	0.0685537	0.994187	0.822231	4.02116	0.315233	0.603086	1.11899	1.05329	0.63331
188	AS_rud_dec_c12257	0.41487	0.887782	1.17087	0.977108	0.866525	0.914585	0.0403523	0.966893	0.810115	3.75282	PREDICTED: hypothetical protein LOC100608363 [Pan troglodytes]	dicentrarchus labrax chromosome sequence corresponding to linkage group top complete sequence				ENSDARP00000106918	ENSDARG00000088869
189	AS_rud_dec_c12258	0.863381	0.24245	0.981756	1.13368	1.38501	0.396209	0.268258	1.10507	1.17672	0.919172						ENSDARP00000106218	ENSDARG00000088439
190	AS_rud_dec_c12259	0.575142	0.649083	1.10224	1.04989	0.993116	0.528042	0.665916	1.0823	1.02229	0.903939	hypothetical protein BRAFLDRAFT_128120 [Branchiostoma floridae]
191	AS_rud_dec_c12262	0.615456	0.529858	1.07693	1.1014	1.12437	0.567405	0.34614	1.06803	1.15295	1.51724	26s proteasome subunit	saccoglossus kowalevskii proteasome subunit-like mrna	psd11_mouse ame: full=26s proteasome non-atpase regulatory subunit 11 ame: full=26s proteasome regulatory subunit rpn6 ame: full=26s proteasome regulatory subunit s9 ame: full=26s proteasome regulatory subunit			ENSDARP00000078883	ENSDARG00000060150
192	AS_rud_dec_c12278	0.511833	0.637648	1.13564	1.05342	0.918753	0.804955	0.591068	0.975637	1.06009	1.07242						ENSDARP00000094542	ENSDARG00000009754
193	AS_rud_dec_c12295	0.977915	0.0418025	0.998934	0.718642	2.0917	0.0684657	0.917736	0.922967	0.962227	0.525127	strombine dehydrogenase	nematostella vectensis protein complete cds	y4xo_rhisn ame: full=uncharacterized protein y4xo	F:oxidoreductase activity; F:coenzyme binding; P:metabolic process	P:oxidation reduction; F:binding; F:oxidoreductase activity; P:metabolic process; F:catalytic activity; F:coenzyme binding
194	AS_rud_dec_c12303	0.572702	0.597063	1.10364	1.06893	0.944858	0.451788	0.371876	1.1008	1.14216	0.699384		sebastes schlegelii clone: brf 48- induced by treatment of lps and con a pma
195	AS_rud_dec_c12325	0.811993	0.220211	0.983987	1.11873	1.3833	0.234379	0.46743	1.11402	1.10058	0.72866	elegans protein partially confirmed by transcript evidence		pert_pig ame: full=thyroid peroxidase short=tpo flags: precursor	P:oxidation reduction; F:heme binding; P:response to oxidative stress; F:peroxidase activity	F:oxidoreductase activity; P:metabolic process	ENSDARP00000103509	ENSDARG00000019521
196	AS_rud_dec_c12336	0.61968	0.411132	1.07407	1.14891	1.13277	0.238201	0.95217	1.11626	0.974098	0.755273	zinc finger protein noc	Pediculus humanus corporis conserved hypothetical protein, mRNA	zn503_danre ame: full=zinc finger protein 503 ame: full= -like zinc finger protein 2		F:binding	ENSDARP00000019426	ENSDARG00000018492
197	AS_rud_dec_c12348	0.842892	0.299989	0.982856	1.15684	1.33792	0.813174	0.548678	0.971795	1.08426	1.10322
198	AS_rud_dec_c12368	0.254201	0.933846	1.18307	0.981197	0.70647	0.670773	0.0792511	1.03634	0.953534	1.39245	fucosyltransferase 2 (secretor status included)		fut2_ponpy ame: full=galactoside 2-alpha-l-fucosyltransferase 2 ame: full=alpha( )ft 2 ame: full=fucosyltransferase 2 ame: full=gdp-l-fucose:beta-d-galactoside 2-alpha-l-fucosyltransferase 2	C:cell part	C:Golgi cisterna membrane; F:galactoside 2alphaLfucosyltransferase activity; F:transferase activity; C:integral to membrane; P:carbohydrate metabolic process; C:membrane; C:Golgi apparatus; F:transferase activity, transferring glycosyl groups
199	AS_rud_dec_c12388	0.457138	0.75681	1.16119	0.996556	0.909789	0.662415	0.511652	1.0381	1.09023	1.03949	predicted protein [Nematostella vectensis]		y1388_syny3 ame: full=universal stress protein sll1388 short=usp sll1388	P:response to stress	P:response to stress
200	AS_rud_dec_c1240	0.657042	0.173471	1.05395	1.06226	1.89285	0.20388	0.563254	1.10577	1.07614	0.708547
201	AS_rud_dec_c1241	0.217611	0.890735	1.16862	0.97696	0.623281	0.470707	0.636567	1.10052	1.03962	0.903934	lsm2 u6 small nuclear rna associated-like	mrna for rf43	lsm2_human ame: full=u6 snrna-associated sm-like protein lsm2 ame: full=protein g7b ame: full=small nuclear ribonuclear protein d homolog ame: full=snrnp core sm-like protein sm-x5		C:cytoplasm; P:mRNA catabolic process; P:assembly of spliceosomal trisnRNP; F:U6 snRNA binding; C:U4/U6 x U5 trisnRNP complex; C:spliceosomal complex; F:protein kinase binding	ENSDARP00000095167	ENSDARG00000070867
202	AS_rud_dec_c12430	0.682892	0.723142	1.03519	1.01295	1.01323	0.773934	0.710381	0.985052	1.00225	1.0211		lithognathus mormyrus clone lithmor202 mrna sequence
203	AS_rud_dec_c12434	0.997466	0.0141171	1.00243	0.509275	2.98581	0.38411	0.192381	1.10845	1.14944	1.29071		venerupis pullastra microsatellite locus 1-35
204	AS_rud_dec_c12454	0.608497	0.592391	1.0805	1.07214	0.956216	0.597144	0.633683	1.05476	1.04086	0.962249	predicted protein [Nematostella vectensis]		copd_chick ame: full=coatomer subunit delta ame: full=archain ame: full=delta-coat protein short=delta-cop	P:transport	C:Golgi apparatus; C:membrane	ENSDARP00000047901	ENSDARG00000031214
205	AS_rud_dec_c12456	0.991786	0.00795691	1.00171	0.397133	3.04787	0.954053	0.0113435	0.977811	0.547345	2.08329	hypothetical protein TRIADDRAFT_31742 [Trichoplax adhaerens]		cb064_xenla ame: full=uncharacterized protein c2orf64 homolog			ENSDARP00000119256	ENSDARG00000094833
206	AS_rud_dec_c12458	0.260776	0.622704	1.18942	1.05862	1.06695	0.735117	0.458812	1.00288	1.10464	1.26332			wdr38_mouse ame: full=wd repeat-containing protein 38		P:biological_process; C:cellular_component
207	AS_rud_dec_c1246	0.763499	0.225604	0.995759	1.1264	1.27668	0.232686	0.559588	1.11659	1.0787	0.760042	troponin t		tnnt_drome ame: full=troponin skeletal muscle ame: full=protein intended thorax ame: full=protein upheld			ENSDARP00000094172	ENSDARG00000030270
208	AS_rud_dec_c1249	0.228932	0.955787	1.17851	0.984709	0.74328	0.688157	0.498434	1.02724	1.09663	1.08075	ubiquitin-conjugating enzyme e2i	nematostella vectensis protein complete cds	ubc9b_danre ame: full=sumo-conjugating enzyme ubc9-b ame: full=sumo-protein ligase b ame: full=ubiquitin carrier protein 9-b ame: full=ubiquitin carrier protein i-b ame: full=ubiquitin-conjugating enzyme e2 i-b ame: full=ubiquitin-protein ligase i-b	P:regulation of protein metabolic process; F:small conjugating protein ligase activity; P:posttranslational protein modification	P:chromosome segregation; P:multicellular organismal development; P:mitosis; F:ATP binding; P:regulation of protein metabolic process; C:nucleus; F:small conjugating protein ligase activity; P:cell division	ENSDARP00000052745	ENSDARG00000052649
209	AS_rud_dec_c12514	0.235681	0.150323	1.18693	1.02359	3.14535	0.00656042	0.910713	0.411659	0.961202	0.112005	hypothetical protein NEMVEDRAFT_v1g154278 [Nematostella vectensis]		ytx2_xenla ame: full=transposon tx1 uncharacterized 149 kda protein ame: full=orf 2		F:RNA binding; P:RNAdependent DNA replication; F:RNAdirected DNA polymerase activity	ENSDARP00000106103	ENSDARG00000089876
210	AS_rud_dec_c1252	0.938141	0.083549	0.986604	0.868872	1.74682	0.214013	0.532128	1.11244	1.0867	0.803209	rx homeobox protein	branchiostoma floridae retinal homeobox mrna	arx_human ame: full=homeobox protein arx ame: full=aristaless-related homeobox	F:sequencespecific DNA binding; F:transcription factor activity; C:nucleus; P:regulation of transcription, DNAdependent	P:axon guidance; P:neuron migration; P:cell proliferation in forebrain; P:globus pallidus development; P:cerebral cortex GABAergic interneuron migration; P:cerebral cortex tangential migration; P:embryonic olfactory bulb interneuron precursor migration; P:regulation of transcription, DNAdependent; F:sequencespecific DNA binding; P:positive regulation of organ growth; F:transcription factor activi…	ENSDARP00000075256	ENSDARG00000058011
211	AS_rud_dec_c12527	0.928889	0.104255	0.985657	0.919994	1.86168	0.0510884	0.840552	0.861301	0.956715	0.353942		zebrafish dna sequence from clone ch1073-356o14 in linkage group complete sequence
212	AS_rud_dec_c12533	0.551198	0.13145	1.11675	0.984637	1.764	0.0253155	0.507082	0.700079	1.09264	0.709471	chloride intracellular channel protein 5-like		dhar3_arath ame: full=glutathione s-transferase chloroplastic ame: full=chloride intracellular channel homolog 3 short=clic homolog 3 ame: full=glutathione-dependent dehydroascorbate reductase 3 short= 3 short= short=gsh-dependent dehydroascorbate reductase 3 flags: precursor		C:chloroplast	ENSDARP00000076249	ENSDARG00000058858
213	AS_rud_dec_c12536	0.209315	0.621339	1.16775	1.06057	0.754079	0.0639291	0.835353	0.923179	0.956319	0.606061	hypothetical protein BRAFLDRAFT_227132 [Branchiostoma floridae]		nek4_human ame: full=serine threonine-protein kinase nek4 ame: full=never in mitosis a-related kinase 4 short= -related protein kinase 4 ame: full=serine threonine-protein kinase 2 ame: full=serine threonine-protein kinase nrk2	F:ATP binding; F:protein kinase activity; F:nucleotide binding; P:protein amino acid phosphorylation; P:auxin biosynthetic process; F:protein serine/threonine kinase activity	C:nucleolus; P:cellular process	ENSDARP00000058727	ENSDARG00000040152
214	AS_rud_dec_c12552	0.520493	0.725481	1.13124	1.01175	0.937187	0.963944	0.193036	0.980623	1.14943	1.43145	hypothetical protein TTHERM_00260750 [Tetrahymena thermophila]					ENSDARP00000110766	ENSDARG00000086035
215	AS_rud_dec_c12559	0.437405	0.464273	1.16885	1.12533	0.784382	0.0836518	0.78045	0.976264	0.971346	0.53418	PREDICTED: hypothetical protein [Saccoglossus kowalevskii]
216	AS_rud_dec_c12595	0.754941	0.424658	0.999578	1.14334	1.17129	0.593858	0.203072	1.05764	1.15137	0.973089	hepatocyte nuclear factor 6	paracentrotus lividus onecut hnf6 complete cds	onec3_human ame: full=one cut domain family member 3 ame: full=one cut homeobox 3 ame: full=transcription factor onecut-3 short=oc-3		C:transcription factor complex; F:sequencespecific DNA binding; P:regulation of transcription from RNA polymerase II promoter; C:nucleus; F:transcription factor activity	ENSDARP00000110548	ENSDARG00000091059
217	AS_rud_dec_c12600	0.563842	0.388518	1.10787	1.15305	2.33037	0.815699	0.481723	0.970915	1.09695	1.12452		tetraodon nigroviridis full-length cdna
218	AS_rud_dec_c12658	0.698395	0.579981	1.02694	1.07597	1.05469	0.645359	0.618133	1.04508	1.0464	1.00441	t-complex 1-like isoform 2	drosophila simulans t-cp1 (dsim\t-cp1) mrna	tcpa_drome ame: full=t-complex protein 1 subunit alpha short=tcp-1-alpha ame: full=cct-alpha			ENSDARP00000104575	ENSDARG00000017891
219	AS_rud_dec_c12662	0.208646	0.922844	1.1673	0.979093	0.489613	0.511626	0.870306	1.08885	0.955902	0.885121	PREDICTED: similar to predicted protein, partial [Hydra magnipapillata]
220	AS_rud_dec_c12688	0.145943	0.312413	1.07299	1.16413	1.22294	0.46899	0.157807	1.10147	1.11694	1.09332	riken cdna 2810489o06 isoform cra_a		lhfp_rat ame: full=lipoma hmgic fusion partner flags: precursor			ENSDARP00000007599	ENSDARG00000004363
221	AS_rud_dec_c12689	0.865415	0.0786657	0.982624	0.855129	1.92655	0.127467	0.193534	1.07319	1.14946	1.20456
222	AS_rud_dec_c12717	0.560669	0.753512	1.10994	0.997212	0.974166	0.310592	0.653133	1.11956	1.03036	0.855446	hypothetical protein BRAFLDRAFT_92976 [Branchiostoma floridae]			F:protein binding
223	AS_rud_dec_c1272	0.0154176	0.984341	0.390345	0.994699	0.171044	0.0373094	0.156538	0.775736	1.11643	1.21133	leucine-rich repeat containing protein		sur8_drowi ame: full=leucine-rich repeat protein soc-2 homolog ame: full=protein sur-8 homolog ame: full=protein soc-2 homolog	F:protein binding	F:protein binding	ENSDARP00000101702	ENSDARG00000079104
224	AS_rud_dec_c12722	0.95409	0.246116	0.990509	1.1337	1.42667	0.14202	0.648493	1.07305	1.03329	0.291149		venus verrucosa satellite vve008d sequence
225	AS_rud_dec_c12723	0.971135	0.172671	0.9961	1.06063	1.58957	0.91927	0.0424998	0.96826	0.821409	2.86635
226	AS_rud_dec_c12735	0.183239	0.0580582	1.13962	0.778863	1.25128	0.0466119	0.699983	0.8416	1.00822	0.682798
227	AS_rud_dec_c12745	0.714141	0.0473099	1.02004	0.72875	8.37052	0.391063	0.395922	1.10682	1.13574	0.985989	calmodulin-like 3-like		call5_human ame: full=calmodulin-like protein 5 ame: full=calmodulin-like skin protein		F:protein binding	ENSDARP00000054663	ENSDARG00000037539
228	AS_rud_dec_c12758	0.182581	0.812171	1.13807	0.979006	0.288306	0.976342	0.0563282	0.986423	0.88067	2.2063		dicentrarchus labrax chromosome sequence corresponding to linkage group complete sequence
229	AS_rud_dec_c12769	0.759303	0.0950844	0.997951	0.889819	1.2842	0.701181	0.219393	1.02045	1.16463	1.34617	hypothetical protein SINV_09411 [Solenopsis invicta]		dscl_drome ame: full=down syndrome cell adhesion molecule-like protein cg42256 flags: precursor
230	AS_rud_dec_c12779	0.849692	0.373069	0.981742	1.15882	1.31761	0.563077	0.540172	1.06995	1.08523	1.04327	hypothetical protein BRAFLDRAFT_240123 [Branchiostoma floridae]		hs12a_mouse ame: full=heat shock 70 kda protein 12a	F:ATP binding	F:ATP binding; F:molecular_function; F:nucleotide binding; P:biological_process; C:cellular_component	ENSDARP00000090512	ENSDARG00000068869
231	AS_rud_dec_c12793	0.856048	0.0909795	0.981351	0.887178	3.37237	0.702257	0.264493	1.02011	1.17531	1.50847		cyclina sinensis clone cs39 microsatellite sequence
232	AS_rud_dec_c12801	0.536348	0.396233	1.1248	1.15189	0.719049	0.140188	0.938982	1.07311	0.969109	0.525609
233	AS_rud_dec_c1282	0.88807	0.155708	0.98216	1.03348	1.64959	0.793122	0.119418	0.979018	1.05029	1.30963	unnamed protein product [Mus musculus]	Branchiostoma floridae hypothetical protein, mRNA	srp72_human ame: full=signal recognition particle 72 kda protein short=srp72	F:molecular_function; P:SRPdependent cotranslational protein targeting to membrane; C:nucleolus	P:response to drug; C:signal recognition particle, endoplasmic reticulum targeting; F:signal recognition particle binding	ENSDARP00000104807	ENSDARG00000014139
234	AS_rud_dec_c12830	0.613339	0.394203	1.07783	1.15394	1.11062	0.193663	0.904882	1.09758	0.960553	0.717237	serine protease inhibitor			F:peptidase activity
235	AS_rud_dec_c12850	0.752227	0.193242	1.00065	1.09076	1.42184	0.69473	0.140392	1.02449	1.09018	1.11464	hypothetical protein TcasGA2_TC010979 [Tribolium castaneum]
236	AS_rud_dec_c12859	0.218882	0.946307	1.16824	0.98397	0.714651	0.33587	0.917778	1.11981	0.962199	0.793361		venerupis decussatus partial srp54 gene for signal recognition particle 54-kda clone exons a-b
237	AS_rud_dec_c12874	0.749579	0.335816	1.00104	1.16994	1.18766	0.426558	0.860019	1.10677	0.956086	0.854011	activating signal cointegrator 1 complex subunit isoform cra_d	saccoglossus kowalevskii cg12129-like mrna	ascc1_mouse ame: full=activating signal cointegrator 1 complex subunit 1 ame: full=asc-1 complex subunit p50 ame: full=trip4 complex subunit p50	P:regulation of transcription; C:transcription factor complex	F:binding; P:transcription	ENSDARP00000099555	ENSDARG00000077760
238	AS_rud_dec_c12879	0.0799504	0.895639	0.840234	0.976876	0.0918797	0.328873	0.859748	1.11751	0.956088	0.828897	t-box transcription factor tbx6	saguinus labiatus tbx15 partial cds		P:regulation of transcription, DNAdependent; P:regulation of transcription; C:nucleus; F:transcription factor activity; F:DNA binding		ENSDARP00000110832	ENSDARG00000036930
239	AS_rud_dec_c12893	0.906467	0.238265	0.983141	1.13469	1.47477	0.943582	0.262613	0.973067	1.17142	1.32791
240	AS_rud_dec_c12904	0.543387	0.469788	1.1185	1.12731	1.39287	0.781117	0.696443	0.983991	1.01082	1.02323	Sorcin [Osmerus mordax]	sebastes schlegelii clone: brf 28- induced by treatment of con a pma	sorcn_human ame: full=sorcin ame: full=22 kda protein ame: full=cp-22 short=cp22 ame: full=v19	F:calcium ion binding	P:regulation of action potential; C:sarcoplasmic reticulum; P:transport; P:regulation of heart contraction; F:calcium channel regulator activity; P:muscle organ development; P:regulation of striated muscle contraction; P:heart development; F:receptor binding; P:intracellular sequestering of iron ion; P:signal transduction; C:membrane	ENSDARP00000075918	ENSDARG00000058593
241	AS_rud_dec_c12905	0.364271	0.711739	1.18295	1.01849	0.842752	0.39474	0.6208	1.10516	1.0446	0.923225	interferon regulatory factor 2	danio rerio interferon regulatory factor mrna (cdna clone mgc:192082 image:100060391) complete cds	irf2_mouse ame: full=interferon regulatory factor 2 short=irf-2		F:DNA binding; P:regulation of transcription	ENSDARP00000059229	ENSDARG00000040465
242	AS_rud_dec_c1291	0.0369429	0.602022	0.595405	1.06697	0.0295132	0.00763239	0.273447	0.443154	1.17553	0.53358
243	AS_rud_dec_c12939	0.831548	0.377422	0.982797	1.1589	1.29151	0.657089	0.515347	1.04	1.09047	1.00677	mgc68953 partial		vma5a_human ame: full=von willebrand factor a domain-containing protein 5a ame: full=breast cancer suppressor candidate 1 short=bcsc-1 ame: full=loss of heterozygosity 11 chromosomal region 2 gene a protein			ENSDARP00000034864	ENSDARG00000010183
244	AS_rud_dec_c12942	0.65317	0.759208	1.05564	0.994822	1.00014	0.668829	0.785233	1.03585	0.969537	0.953726	ankyrin repeat-containing protein
245	AS_rud_dec_c12943	0.618706	0.499787	1.07398	1.11388	1.0818	0.634497	0.690086	1.04761	1.01315	0.991354	hypothetical protein similar to Flotillin 2 [Enchytraeus japonensis]	Enchytraeus japonensis flot2 mRNA for hypothetical protein similar to Flotillin 2, complete cds, clone:F06D12	flot2_carau ame: full=flotillin-2 ame: full=reggie-1 short=reg-1		P:cell adhesion; C:membrane	ENSDARP00000092565	ENSDARG00000069774
246	AS_rud_dec_c12945	0.470201	0.0430449	1.16132	0.722169	1.05475	0.0104567	0.730221	0.506298	0.992519	0.254754	gap related family member (rbg-1)-like	ciona intestinalis rab3 gtpase-activating protein mrna	rb3gp_rat ame: full=rab3 gtpase-activating protein catalytic subunit ame: full=rab3 gtpase-activating protein 130 kda subunit ame: full=rab3-gap p130 short=rab3-gap			ENSDARP00000108106	ENSDARG00000086726
247	AS_rud_dec_c12950	0.490809	0.70529	1.14982	1.02017	0.958364	0.488155	0.640309	1.09696	1.03762	1.01218	PREDICTED: hypothetical protein [Saccoglossus kowalevskii]	strongylocentrotus purpuratus hypothetical loc590059 partial mrna
248	AS_rud_dec_c12954	0.968915	0.167688	0.994849	1.04852	1.64714	0.54229	0.428751	1.07376	1.12667	1.07778	inter-alpha-trypsin inhibitor heavy chain h3- partial		itih3_rabit ame: full=inter-alpha-trypsin inhibitor heavy chain h3 short=iti heavy chain h3 short=iti-hc3 short=inter-alpha-inhibitor heavy chain 3 flags: precursor		P:hyaluronan metabolic process; F:peptidase inhibitor activity; F:serinetype endopeptidase inhibitor activity; C:extracellular region	ENSDARP00000071811	ENSDARG00000055053
249	AS_rud_dec_c12955	0.862804	0.380162	0.981981	1.15761	1.32729	0.481221	0.543899	1.09598	1.08477	0.968803	plexin a2	acyrthosiphon pisum plexin-b- transcript variant 3 mrna	plxa4_danre ame: full=plexin-a4 flags: precursor	P:chordate embryonic development; P:anatomical structure formation involved in morphogenesis; P:nervous system development; P:cellular process; P:localization; P:signaling	P:axonal defasciculation; P:axon guidance; P:morphogenesis of a branching structure; C:integral to membrane	ENSDARP00000120287	ENSDARG00000060372
250	AS_rud_dec_c12956	0.303876	0.878735	1.18595	0.976099	0.734169	0.242548	0.866535	1.11497	0.956189	0.720662	af195528_1inhibitor of apoptosis protein	saccoglossus kowalevskii baculoviral iap repeat-containing -like mrna	iap_gvcpm ame: full=apoptosis inhibitor iap	F:metal ion binding; F:zinc ion binding; F:protein binding; C:intracellular	F:metal ion binding; P:apoptosis; F:zinc ion binding; F:protein binding; C:intracellular	ENSDARP00000111684	ENSDARG00000058082
251	AS_rud_dec_c12961	0.893321	0.162165	0.982194	1.04641	1.525	0.694618	0.573805	1.02443	1.07243	1.07921	nuclear hormone receptor			F:binding		ENSDARP00000040467	ENSDARG00000033160
252	AS_rud_dec_c12967	0.683657	0.562177	1.03534	1.08261	1.10606	0.445632	0.879875	1.10386	0.956205	0.860884	PREDICTED: hypothetical protein LOC725131 [Apis mellifera]		futsc_drome ame: full=microtubule-associated protein futsch			ENSDARP00000101547	ENSDARG00000060434
253	AS_rud_dec_c12970	0.00689551	0.955054	0.259514	0.984537	0.0755016	0.121892	0.9234	1.07004	0.96412	0.700421	PREDICTED: predicted protein-like [Rattus norvegicus]
254	AS_rud_dec_c12974	0.469386	0.709527	1.16158	1.01836	0.947003	0.472725	0.743878	1.09881	0.988518	0.895958	retinaldehyde binding protein 1-like		ttpal_ponab ame: full=alpha-tocopherol transfer		P:transport; C:intracellular; F:transporter activity	ENSDARP00000026805	ENSDARG00000012504
255	AS_rud_dec_c12979	0.283699	0.379164	1.18991	1.15914	1.15748	0.00146573	0.982771	0.215895	0.989489	0.385073
256	AS_rud_dec_c12985	0.639028	0.707083	1.06466	1.01948	1.00687	0.781161	0.419498	0.98378	1.12994	1.15799
257	AS_rud_dec_c12993	0.779051	0.348973	0.991525	1.16506	1.24438	0.783204	0.0754977	0.983168	0.953466	2.51981	PREDICTED: hypothetical protein [Saccoglossus kowalevskii]	PREDICTED: Saccoglossus kowalevskii hypothetical protein LOC100367205 (LOC100367205), mRNA	aat1_mouse ame: full=amy-1-associating protein expressed in testis 1 homolog short=aat-1		C:cytoplasm	ENSDARP00000076298	ENSDARG00000006292
258	AS_rud_dec_c12998	0.830669	0.343943	0.983426	1.16559	1.24156	0.0440535	0.946688	0.823017	0.971686	0.578763
259	AS_rud_dec_c13001	0.00600934	0.519292	0.246118	1.10534	2.16309	0.0357243	0.49042	0.762027	1.09729	0.77972	PREDICTED: similar to GA21374-PA [Strongylocentrotus purpuratus]		qvr_droya ame: full=protein quiver ame: full=protein sleepless flags: precursor		F:GPI anchor binding; P:rhythmic process; P:regulation of circadian sleep/wake cycle, sleep; C:membrane; C:anchored to membrane; C:plasma membrane
260	AS_rud_dec_c13008	0.743543	0.598845	1.00435	1.06827	1.11654	0.866275	0.0441364	0.963117	0.827882	1.57249	rilp-like protein homolog		ripl_drome ame: full=rilp-like protein homolog		F:molecular_function; P:biological_process	ENSDARP00000108755	ENSDARG00000090494
261	AS_rud_dec_c13052	0.869556	0.0665278	0.981246	0.809083	2.32001	0.938763	0.0447702	0.971606	0.827569	5.96877	tenascin xb-like
262	AS_rud_dec_c13062	0.934508	0.201216	0.986807	1.10486	1.48612	0.585698	0.280246	1.06148	1.17939	1.16963	hypothetical protein BRAFLDRAFT_117230 [Branchiostoma floridae]	saccoglossus kowalevskii sequestosome 1-like mrna	sqstm_rat ame: full=sequestosome-1 ame: full=protein kinase c-zeta-interacting protein short=pkc-zeta-interacting protein ame: full=ubiquitin-binding protein p62	F:zinc ion binding	F:protein kinase C binding; P:protein heterooligomerization; P:regulation of apoptosis; C:cytoplasmic part; C:nucleus	ENSDARP00000117113	ENSDARG00000075014
263	AS_rud_dec_c1309	0.424281	0.609992	1.16807	1.06416	0.85035	0.463005	0.25629	1.10334	1.16855	1.26644
264	AS_rud_dec_c13093	0.880531	0.0947189	0.980363	0.892395	1.58098	0.659927	0.269911	1.03897	1.17769	1.0746	hypothetical protein BRAFLDRAFT_88218 [Branchiostoma floridae]			F:metal ion binding; F:zinc ion binding; F:protein binding; C:intracellular
265	AS_rud_dec_c13105	0.657599	0.521991	1.05266	1.105	1.05897	0.880348	0.294224	0.96466	1.17934	1.36904	PREDICTED: hypothetical protein [Strongylocentrotus purpuratus]	nasonia vitripennis intraflagellar transport 57 homolog mrna	ift57_xenla ame: full=intraflagellar transport protein 57 homolog		P:activation of caspase activity; C:microtubule basal body	ENSDARP00000013774	ENSDARG00000021022
266	AS_rud_dec_c13111	0.370923	0.721569	1.1833	1.01463	0.674878	0.882596	0.0378196	0.964706	0.792231	2.43012	loc402794 protein	strongylocentrotus purpuratus loc402794 protein mrna	enkur_human ame: full=enkurin		C:cilium; C:flagellum; F:SH3 domain binding; F:calmodulin binding	ENSDARP00000042477	ENSDARG00000031248
267	AS_rud_dec_c13122	0.0854219	0.939172	0.862582	0.982567	0.21485	0.145445	0.505083	1.0706	1.09406	0.846667	c1q domain containing protein 1q79
268	AS_rud_dec_c13132	0.0357788	0.747103	0.588913	1.00235	0.403763	0.768363	0.113616	0.987845	1.03303	1.21752	PREDICTED: similar to regucalcin [Ciona intestinalis]		rgn_chick ame: full=regucalcin short=rc ame: full=gluconolactonase short=gnl		C:cytoplasm; P:regulation of calciummediated signaling; P:cellular calcium ion homeostasis; P:positive regulation of ATPase activity; F:calcium ion binding; C:nucleus	ENSDARP00000049383	ENSDARG00000032200
269	AS_rud_dec_c13133	0.388157	0.421972	1.18144	1.14318	1.73727	0.56845	0.668	1.06598	1.02023	0.945103	hypothetical protein BRAFLDRAFT_94659 [Branchiostoma floridae]
270	AS_rud_dec_c13145	0.218172	0.911641	1.16938	0.978012	0.659134	0.657164	0.429447	1.04	1.12575	0.931807	msh2 protein	bos taurus muts homolog colon nonpolyposis type 1 ( coli) mrna	msh2_cerae ame: full=dna mismatch repair protein msh2 ame: full= protein homolog 2	F:ATP binding; P:mismatch repair; F:mismatched DNA binding	C:MutSalpha complex; C:MutSbeta complex; P:cell cycle; F:ATP binding; P:mismatch repair; F:mismatched DNA binding	ENSDARP00000027768	ENSDARG00000018022
271	AS_rud_dec_c13166	0.718192	0.707048	1.018	1.01953	1.01361	0.674338	0.799961	1.03488	0.964074	0.970961		tetraodon nigroviridis full-length cdna
272	AS_rud_dec_c13181	0.764524	0.43932	0.995417	1.13582	1.21576	0.105193	0.687244	1.03368	1.01462	0.667	calm_pneca ame: full=calmodulin short=	dugesia japonica mrna for complete cds	calm_pneca ame: full=calmodulin short=	F:calcium ion binding	F:calcium ion binding	ENSDARP00000065391	ENSDARG00000074057
273	AS_rud_dec_c13196	0.474022	0.436622	1.15843	1.13687	0.744729	0.495163	0.0530758	1.09391	0.878923	2.9912	PREDICTED: hypothetical protein [Strongylocentrotus purpuratus]		ck001_macfa ame: full=upf0686 protein c11orf1 homolog		C:nucleus	ENSDARP00000105834	ENSDARG00000090173
274	AS_rud_dec_c13209	0.0410154	0.691609	0.62148	1.02991	0.537432	0.467392	0.313327	1.1016	1.16824	1.14206	hypothetical protein TcasGA2_TC005595 [Tribolium castaneum]
275	AS_rud_dec_c13212	0.0360029	0.60694	0.590506	1.06484	0.440757	0.175179	0.186806	1.0856	1.1485	0.902992	filamin alpha partial		flnb_mouse ame: full=filamin-b short=fln-b ame: full=abp-280-like protein ame: full=actin-binding-like protein ame: full=beta-filamin			ENSDARP00000113808	ENSDARG00000074201
276	AS_rud_dec_c13234	0.053888	0.748448	0.707915	1.00097	0.173837	0.334809	0.141196	1.11974	1.09157	1.08589	alkylation repair homolog 2 ( coli) isoform cra_a		alkb2_mouse ame: full=alpha-ketoglutarate-dependent dioxygenase alkb homolog 2 ame: full=alkylated dna repair protein alkb homolog 2	F:exonuclease activity; F:endonuclease activity; F:2oxoglutaratedependent dioxygenase activity; F:DNA demethylase activity	F:exonuclease activity; F:endonuclease activity; F:2oxoglutaratedependent dioxygenase activity; F:DNA demethylase activity	ENSDARP00000118624	ENSDARG00000059856
277	AS_rud_dec_c13239	0.520829	0.80009	1.13127	0.980312	0.93159	0.70656	0.627578	1.01864	1.04147	1.06574		gasterosteus aculeatus clone cnb142-b12 mrna sequence
278	AS_rud_dec_c13240	0.610324	0.730275	1.07962	1.00824	0.999919	0.699027	0.628889	1.02253	1.04069	1.02187		danio rerio zgc:152984 (zgc:152984) mrna
279	AS_rud_dec_c13276	0.902391	0.155023	0.982854	1.03237	1.47256	0.297473	0.484437	1.12289	1.09653	0.924199	hypothetical protein Phum_PHUM609370 [Pediculus humanus corporis]		fa9_chick ame: full=coagulation factor ix ame: full=christmas factor contains: ame: full=coagulation factor ixa light chain contains: ame: full=coagulation factor ixa heavy chain flags: precursor		P:proteolysis; F:serinetype endopeptidase activity; F:calcium ion binding; F:peptidase activity; P:blood coagulation; C:extracellular region	ENSDARP00000091102	ENSDARG00000029493
280	AS_rud_dec_c13277	0.510568	0.660244	1.13627	1.04476	0.946114	0.149476	0.968503	1.07649	0.98084	0.692477	lipoma hmgic fusion partner-like 3 protein		lhpl3_human ame: full=lipoma hmgic fusion partner-like 3 protein	C:integral to membrane; C:membrane	C:integral to membrane; C:membrane	ENSDARP00000124061	ENSDARG00000045023
281	AS_rud_dec_c13314	0.878816	0.114485	0.981356	0.943314	1.52566	0.650742	0.138435	1.04174	1.08522	1.12435	hypothetical protein NEMVEDRAFT_v1g153808 [Nematostella vectensis]	biomphalaria glabrata fibrinogen related protein precursor ( ) complete alternatively spliced	tena_chick ame: full=tenascin short=tn ame: full=cytotactin ame: full=gmem ame: full=gp 150-225 ame: full=glioma-associated-extracellular matrix antigen ame: full=hexabrachion ame: full=ji ame: full=myotendinous antigen ame: full=neuronectin ame: full=tenascin-c short=tn-c flags: precursor	F:receptor binding; C:extracellular space; P:signal transduction	P:cellular process	ENSDARP00000103255	ENSDARG00000074640
282	AS_rud_dec_c13319	0.682463	0.0910241	1.03544	0.886991	1.24555	0.787631	0.0125756	0.981418	0.569482	1.40784	kelch-like protein 6-like		klhl6_human ame: full=kelch-like protein 6	F:protein binding	P:germinal center formation; P:B cell receptor signaling pathway; F:protein binding	ENSDARP00000028820	ENSDARG00000026990
283	AS_rud_dec_c13324	0.768738	0.382024	0.994859	1.15645	1.28197	0.385749	0.582327	1.10542	1.066	0.784684	calponin-like protein	mytilus galloprovincialis mrna for calponin-like complete cds	clph_oncvo ame: full=calponin homolog ov9m			ENSDARP00000118225	ENSDARG00000093937
284	AS_rud_dec_c13360	0.856589	0.449617	0.981405	1.13115	1.22432	0.75597	0.411905	0.993453	1.1306	1.16742		venerupis decussatus epic-pcr fragment clone c11
285	AS_rud_dec_c13380	0.976807	0.0156539	0.998168	0.517767	2.40042	0.38867	0.579602	1.10587	1.06715	0.829204	cytochrome p450 2c20-like					ENSDARP00000093687	ENSDARG00000018485
286	AS_rud_dec_c13400	0.296501	0.928233	1.18711	0.980478	0.809157	0.799373	0.37227	0.976144	1.14161	1.10854		venerupis decussatus partial srp54 gene for signal recognition particle 54-kda clone exons a-b
287	AS_rud_dec_c13415	0.67421	0.632165	1.04003	1.05779	1.07908	0.905651	0.351764	0.965765	1.14577	1.35039
288	AS_rud_dec_c13429	0.246459	0.235101	1.18424	1.1328	1.42239	0.999792	0.0001708	0.999935	0.0531111	3.99753	tpr repeat-containing protein			F:binding		ENSDARP00000109908	ENSDARG00000090938
289	AS_rud_dec_c13448	0.12696	0.339983	1.01605	1.1678	0.86127	0.102407	0.527776	1.02576	1.0883	0.977384	mgc97780 protein	xenopus tropicalis urocanase domain containing 1 mrna	hutu_mouse ame: full=urocanate hydratase short=urocanase ame: full=imidazolonepropionate hydrolase		P:histidine catabolic process; F:urocanate hydratase activity	ENSDARP00000094017	ENSDARG00000070394
290	AS_rud_dec_c13453	0.476969	0.749759	1.15349	0.999464	0.911243	0.136815	0.735568	1.07553	0.99074	0.794861	dna repair protein complementing xp-g cells homolog		ercc5_mouse ame: full=dna repair protein complementing xp-g cells homolog ame: full=dna excision repair protein ercc-5 ame: full=xeroderma pigmentosum group g-complementing protein homolog			ENSDARP00000123630	ENSDARG00000023678
291	AS_rud_dec_c13458	0.829383	0.129741	0.983828	0.981875	1.85402	0.0513071	0.740477	0.863947	0.988693	0.756961	hypothetical protein BRAFLDRAFT_121458 [Branchiostoma floridae]		wbs27_human ame: full=williams-beuren syndrome chromosomal region 27 protein	F:methyltransferase activity; P:metabolic process	F:methyltransferase activity; P:metabolic process	ENSDARP00000091993	ENSDARG00000069507
292	AS_rud_dec_c13488	0.303724	0.422284	1.18702	1.14314	1.04593	0.460422	0.129343	1.10245	1.06215	1.33472		pediculus humanus corporis mixed-lineage leukemia mrna				ENSDARP00000073018	ENSDARG00000056127
293	AS_rud_dec_c13505	0.912194	0.121436	0.983683	0.959161	1.63185	0.53078	0.208448	1.08064	1.1538	0.938967	PREDICTED: hypothetical protein [Saccoglossus kowalevskii]
294	AS_rud_dec_c1351	0.664372	0.00250054	1.0476	0.245211	3.77599	0.442343	0.102015	1.10294	1.01457	1.27464	c1q domain containing protein 1q65		c1ql2_mouse ame: full=complement c1q-like protein 2 ame: full=c1q and tumor necrosis factor-related protein 10 short=c1qtnf10 flags: precursor		F:molecular_function; P:biological_process; C:cellular_component	ENSDARP00000121947	ENSDARG00000015592
295	AS_rud_dec_c13510	0.873288	0.0390959	0.981163	0.706109	5.97512	0.785053	0.105042	0.981878	1.02215	1.63776
296	AS_rud_dec_c13552	0.84299	0.0162779	0.982806	0.519885	8.57742	0.502828	0.356518	1.09375	1.14552	2.33496	scavenger receptor cysteine-rich protein precursor		dmbt1_pig ame: full=deleted in malignant brain tumors 1 protein ame: full=hensin flags: precursor		F:binding; C:membrane; C:cytoplasmic vesicle	ENSDARP00000119536	#N/A
297	AS_rud_dec_c13555	0.759209	0.177405	0.998017	1.06619	1.40211	0.613938	0.199716	1.05215	1.15053	1.16464	dynein heavy chain axonemal	ciona intestinalis dynein heavy chain axonemal (axonemal beta dynein heavy chain 5) (ciliary dynein heavy chain 5) mrna	dyh5_mouse ame: full=dynein heavy chain axonemal ame: full=axonemal beta dynein heavy chain 5 short=mdnah5 ame: full=ciliary dynein heavy chain 5		P:ciliary or flagellar motility; C:axonemal dynein complex; F:microtubule motor activity	ENSDARP00000124072	ENSDARG00000087373
298	AS_rud_dec_c13558	0.39487	0.894232	1.17642	0.977638	0.864713	0.551133	0.759156	1.0735	0.982053	0.876707	gag-pol polyprotein			F:nucleic acid binding; P:DNA integration; F:zinc ion binding; F:DNA binding
299	AS_rud_dec_c13559	0.488237	0.0618549	1.1494	0.792392	7.37447	0.0866455	0.94296	0.984915	0.970137	0.372498	URG11 [Homo sapiens]		vwce_human ame: full=von willebrand factor c and egf domain-containing protein ame: full=hbv x protein up-regulated gene 11 protein ame: full=h g up-regulated gene 11 protein flags: precursor	F:calcium ion binding; C:extracellular region	F:calcium ion binding; C:extracellular region	ENSDARP00000092299	ENSDARG00000078508
300	AS_rud_dec_c13597	0.697174	0.185921	1.0271	1.07783	1.22497	0.837527	0.0452505	0.967116	0.826619	1.693	o-sialoglycoprotein endopeptidase-like	entamoeba dispar saw760 o-sialoglycoprotein edi_342200 complete cds	osgep_nemve ame: full=probable trna threonylcarbamoyladenosine biosynthesis protein osgep ame: full=t a37 threonylcarbamoyladenosine biosynthesis protein osgep		F:metalloendopeptidase activity; P:proteolysis; F:zinc ion binding	ENSDARP00000067374	ENSDARG00000045846
301	AS_rud_dec_c13619	0.607926	0.505505	1.08059	1.10853	1.06216	0.877564	0.305501	0.964177	1.17313	1.3118	cop9 signalosome complex	pediculus humanus corporis cop9 signalosome complex mrna	csn6_bovin ame: full=cop9 signalosome complex subunit 6 short=sgn6 short=signalosome subunit 6		C:cytoplasm; F:protein binding; C:signalosome	ENSDARP00000017850	ENSDARG00000079173
302	AS_rud_dec_c13620	0.314549	0.746546	1.18766	1.00247	0.875239	0.597466	0.288023	1.05467	1.17776	1.37274		corbicula japonica yn10a gene for endo- -beta- partial cds
303	AS_rud_dec_c13644	0.582197	0.815329	1.09778	0.978493	0.967024	0.749196	0.740642	0.995017	0.988442	1.00622		zebrafish dna sequence from clone ch211-134h7 in linkage group complete sequence
304	AS_rud_dec_c13655	0.513638	0.208374	1.13422	1.1113	1.44048	0.329859	0.52518	1.11679	1.08888	0.971993	neurotransmitter-gated ion-channel ligand binding domain protein		acha7_rat ame: full=neuronal acetylcholine receptor subunit alpha-7 flags: precursor		C:integral to membrane; C:cell junction; F:ion channel activity	ENSDARP00000072419	ENSDARG00000037427
305	AS_rud_dec_c13658	0.994125	0.00566607	1.00211	0.352232	3.05559	0.910758	0.146325	0.966644	1.10319	1.41416	riken cdna 4933403m22		ilft1_macfa ame: full=intermediate filament tail domain-containing protein 1		C:intermediate filament; F:structural molecule activity
306	AS_rud_dec_c13677	0.398501	0.300878	1.17666	1.1577	4.57248	0.436771	0.282623	1.1028	1.18017	0.627363
307	AS_rud_dec_c13713	0.000802154	0.637255	0.107404	1.05439	0.0905315	0.781529	0.162423	0.983535	1.12459	1.14346	predicted protein [Nematostella vectensis]			P:proteolysis; F:serinetype endopeptidase activity; F:calcium ion binding; F:scavenger receptor activity; C:membrane; F:catalytic activity
308	AS_rud_dec_c13721	0.963202	0.0956991	0.992496	0.889593	1.76736	0.963568	0.0502766	0.98074	0.853786	1.75946	riken cdna 1810030o07		cx038_mouse ame: full=uncharacterized protein cxorf38 homolog	F:molecular_function; P:biological_process	F:molecular_function; P:biological_process	ENSDARP00000111320	ENSDARG00000036888
309	AS_rud_dec_c13723	0.859947	0.478596	0.981538	1.11989	1.20237	0.973675	0.122993	0.985151	1.0578	1.60817	tubby homolog	schistosoma mansoni tubby-like complete cds	tub_mouse ame: full=tubby protein		F:Gprotein coupled photoreceptor activity; P:phagocytosis; P:sensory perception of sound; C:plasma membrane; P:phototransduction; F:protein binding; C:extracellular region; C:nucleus; C:cytosol	ENSDARP00000087668	ENSDARG00000063672
310	AS_rud_dec_c13730	0.791181	0.484664	0.988888	1.11941	1.28731	0.715778	0.524317	1.01612	1.08903	1.2252	hypothetical protein BRAFLDRAFT_97410 [Branchiostoma floridae]
311	AS_rud_dec_c13732	0.564482	0.113386	1.10726	0.944318	0.985642	0.33312	0.238919	1.1189	1.16366	1.07858	splicing factor 1-like	acyrthosiphon pisum splicing factor 1-like mrna	sf01_mouse ame: full=splicing factor 1 ame: full=cw17 ame: full=mammalian branch point-binding protein short=bbp short=mbbp ame: full=transcription factor zfm1 short=mzfm ame: full=zinc finger gene in men1 locus ame: full=zinc finger protein 162			ENSDARP00000105365	ENSDARG00000008188
312	AS_rud_dec_c13736	0.704968	0.530115	1.02556	1.10144	1.07944	0.831863	0.127313	0.965836	1.06421	1.81699	growth arrest-specific 8-like	saccoglossus kowalevskii growth arrest-specific 8-like mrna	gas8_rat ame: full=growth arrest-specific protein 8 short=gas-8 ame: full=growth arrest-specific protein 11 short=gas-11		C:cilium; C:Golgi apparatus; F:protein binding; C:microtubulebased flagellum; P:sperm motility; C:microtubule basal body; C:microtubule	ENSDARP00000108512	ENSDARG00000040871
313	AS_rud_dec_c13740	0.876386	0.0354923	0.981713	0.676101	1.88258	0.381504	0.729356	1.10916	0.99279	0.558556
314	AS_rud_dec_c13748	0.610284	0.627416	1.07982	1.05682	0.994215	0.100513	0.753613	1.02663	0.983795	0.213416	unnamed protein product [Mus musculus]	hydra magnipapillata misc_rna miscrna	calm_stija ame: full=calmodulin short=	P:cell cycle; C:cytoskeleton; P:positive regulation of DNA binding; F:calcium ion binding	F:calcium ion binding	ENSDARP00000065391	ENSDARG00000074057
315	AS_rud_dec_c13765	0.886389	0.13561	0.982095	0.994402	1.50446	0.765695	0.0433481	0.988502	0.820798	1.19032		PREDICTED: Ornithorhynchus anatinus hypothetical protein LOC100078155 (LOC100078155), mRNA
316	AS_rud_dec_c13830	0.407679	0.857059	1.17365	0.973295	0.882625	0.64194	0.615503	1.04669	1.046	1.02114	hypothetical protein BRAFLDRAFT_57552 [Branchiostoma floridae]	Branchiostoma floridae hypothetical protein, mRNA	pr40a_mouse ame: full=pre-mrna-processing factor 40 homolog a ame: full=formin-binding protein 11 short=fbp-11 ame: full=formin-binding protein 3	F:protein binding	F:protein binding; C:nuclear matrix; P:RNA processing	ENSDARP00000075769	ENSDARG00000058467
317	AS_rud_dec_c13849	0.933682	0.261206	0.986608	1.14633	1.45327	0.608234	0.287367	1.0523	1.17818	1.20399	PREDICTED: hypothetical protein [Saccoglossus kowalevskii]		dfra_gerhy ame: full=dihydroflavonol-4-reductase short=dfr ame: full=dihydrokaempferol 4-reductase		P:metabolic process; F:catalytic activity	ENSDARP00000053683	ENSDARG00000036966
318	AS_rud_dec_c13883	0.416793	0.731191	1.17178	1.0075	0.906834	0.482852	0.667642	1.09613	1.0208	0.843204	zinc finger rna binding	monodelphis domestica zinc finger rna binding protein mrna	zfr_xenla ame: full=zinc finger rna-binding protein		F:RNA binding; C:cytoplasm; P:multicellular organismal development; C:nucleus; F:DNA binding; F:zinc ion binding	ENSDARP00000109307	ENSDARG00000027109
319	AS_rud_dec_c13899	0.769484	0.279392	0.994623	1.15104	1.20251	0.139514	0.810664	1.07324	0.961731	0.696384		biscutella didyma chloroplast partial trns-trng intergenic spacer isolate crete
320	AS_rud_dec_c13904	0.639186	0.530262	1.06442	1.10109	1.06219	0.418631	0.493224	1.10693	1.09637	0.893723	xiap_xenla ame: full=baculoviral iap repeat-containing protein 4 ame: full=e3 ubiquitin-protein ligase xiap ame: full=x-linked inhibitor of apoptosis protein short=x-linked iap short=xxiap		xiap_xenla ame: full=baculoviral iap repeat-containing protein 4 ame: full=e3 ubiquitin-protein ligase xiap ame: full=x-linked inhibitor of apoptosis protein short=x-linked iap short=xxiap	P:negative regulation of cellular process; P:regulation of apoptosis; F:cysteinetype endopeptidase inhibitor activity	P:negative regulation of cellular process; P:regulation of apoptosis; F:cysteinetype endopeptidase inhibitor activity	ENSDARP00000065554	ENSDARG00000044619
321	AS_rud_dec_c13925	0.78507	0.0981652	0.989689	0.899309	1.4921	0.346891	0.833373	1.11896	0.956557	0.788684
322	AS_rud_dec_c13927	0.0328072	0.771564	0.56054	0.990324	0.641506	0.263222	0.536876	1.12432	1.08515	0.957762	n-acetylneuraminate lyase-like	danio rerio n-acetylneuraminate lyase-like mrna	npl_danre ame: full=n-acetylneuraminate lyase short=nalase ame: full=n-acetylneuraminate pyruvate-lyase ame: full=n-acetylneuraminic acid aldolase ame: full=sialate lyase ame: full=sialate-pyruvate lyase ame: full=sialic acid aldolase ame: full=sialic acid lyase	C:cytoplasm; P:carbohydrate metabolic process; P:metabolic process; F:catalytic activity; F:lyase activity	C:cytoplasm; P:carbohydrate metabolic process; P:metabolic process; F:catalytic activity; F:lyase activity	ENSDARP00000027094	ENSDARG00000009390
323	AS_rud_dec_c13937	0.599624	0.568811	1.08565	1.07926	0.927722	0.781396	0.0333117	0.983723	0.760408	2.68303	PREDICTED: hypothetical protein [Saccoglossus kowalevskii]		ci174_human ame: full=uncharacterized protein c9orf174		C:integral to membrane; C:membrane
324	AS_rud_dec_c1394	0.915808	0.27506	0.983619	1.15194	1.38407	0.552118	0.674429	1.07288	1.01837	0.925708		spisula solidissima gene for zinc finger protein sso- complete cds
325	AS_rud_dec_c13942	0.0808323	0.511522	0.844404	1.10708	0.5492	0.0804381	0.599841	0.962849	1.055	0.611516
326	AS_rud_dec_c1396	0.411447	0.544774	1.17118	1.09513	1.05285	0.783723	0.317667	0.982673	1.16609	1.41407
327	AS_rud_dec_c13982	0.105263	0.670248	0.945061	1.0398	0.968203	0.0613464	0.935376	0.909343	0.967814	0.44733	predicted protein [Nematostella vectensis]	saccoglossus kowalevskii spermidine synthase-like mrna	spee_mouse ame: full=spermidine synthase short=spdsy ame: full=putrescine aminopropyltransferase	F:transferase activity	P:auxin biosynthetic process; P:protein amino acid phosphorylation; F:nonmembrane spanning protein tyrosine kinase activity; P:spermidine biosynthetic process; F:protein binding; F:spermidine synthase activity; F:ATP binding	ENSDARP00000072618	ENSDARG00000055760
328	AS_rud_dec_c13992	0.807982	0.362788	0.985473	1.16134	1.52433	0.510041	0.875083	1.08978	0.956643	0.887597	unnamed protein product [Tetraodon nigroviridis]	paralichthys olivaceus voltage-dependent anion channel complete cds	vdac2_melga ame: full=voltage-dependent anion-selective channel protein 2 short=vdac-2 ame: full=outer mitochondrial membrane protein porin 2		P:anion transport; C:mitochondrial inner membrane; F:voltagegated anion channel activity; P:transmembrane transport; C:mitochondrial outer membrane; F:nucleotide binding; C:pore complex	ENSDARP00000111790	ENSDARG00000013623
329	AS_rud_dec_c13998	0.959022	0.207941	0.991785	1.11112	1.5004	0.774417	0.385592	0.985129	1.13831	1.15138		bos taurus serine long chain base subunit 2 mrna	sptc2_crigr ame: full=serine palmitoyltransferase 2 ame: full=long chain base biosynthesis protein 2 short=lcb 2 ame: full=long chain base biosynthesis protein 2a short=lcb2a ame: full=serine-palmitoyl- transferase 2 short=spt 2		C:endoplasmic reticulum membrane; F:pyridoxal phosphate binding; P:biosynthetic process; F:serine Cpalmitoyltransferase activity; F:transferase activity, transferring nitrogenous groups; C:integral to membrane	ENSDARP00000109825	ENSDARG00000018976
330	AS_rud_dec_c14006	0.015251	0.163775	0.390386	1.0495	0.71433	0.000122204	0.555586	0.0551613	1.08007	0.188705	neuralized pats1		pats1_dicdi ame: full=probable serine threonine-protein kinase pats1 ame: full=protein associated with the transduction of signal 1	F:transmembrane receptor activity; P:signal transduction; F:protein binding; P:innate immune response; C:intrinsic to membrane
331	AS_rud_dec_c1401	0.0284682	0.961996	0.52506	0.98738	0.238676	0.288753	0.735775	1.12455	0.990638	0.77534	hypothetical protein BRAFLDRAFT_85994 [Branchiostoma floridae]
332	AS_rud_dec_c14016	0.905074	0.0574664	0.982779	0.775407	4.21249	0.360785	0.64566	1.11519	1.03479	0.736953		venerupis decussatus epic-pcr fragment clone c11
333	AS_rud_dec_c14017	0.0207555	0.84006	0.458762	0.975389	0.636986	0.639668	0.131488	1.04762	1.06723	1.4273		venerupis decussatus partial srp54 gene for signal recognition particle 54-kda clone exons a-b
334	AS_rud_dec_c14020	0.662662	0.706355	1.04859	1.0198	1.01716	0.732627	0.723397	1.00497	0.995916	1.01068		ruditapes philippinarum srp54 intron isolate ai16
335	AS_rud_dec_c14034	0.444516	0.743814	1.16702	1.00403	0.76995	0.00846638	0.917061	0.462773	0.962456	0.296553	PREDICTED: similar to predicted protein [Hydra magnipapillata]		cad89_drome ame: full=cadherin-89d flags: precursor			ENSDARP00000108990	ENSDARG00000045665
336	AS_rud_dec_c14056	0.587581	0.759904	1.09386	0.993677	0.991542	0.499851	0.763262	1.09476	0.978859	0.947376	mitochondrial h+ atpase a subunit	strongylocentrotus purpuratus mitochondrial atp synthase alpha subunit precursor nuclear gene encoding mitochondrial mrna	atpa_xenla ame: full=atp synthase subunit mitochondrial flags: precursor	C:protontransporting ATP synthase complex, catalytic core F(1); P:plasma membrane ATP synthesis coupled proton transport; P:auxin biosynthetic process; F:hydrogen ion transporting ATP synthase activity, rotational mechanism; F:ATP binding; F:protontransporting ATPase activity, rotational mechanism	C:protontransporting ATP synthase complex, catalytic core F(1); P:plasma membrane ATP synthesis coupled proton transport; P:auxin biosynthetic process; F:hydrogen ion transporting ATP synthase activity, rotational mechanism; C:mitochondrial inner membrane; F:ATP binding; F:protontransporting ATPase activity, rotational mechanism	ENSDARP00000027947	ENSDARG00000010149
337	AS_rud_dec_c14070	0.825031	0.273237	0.983947	1.15019	1.35409	0.857229	0.430963	0.962929	1.1253	1.16946	hypothetical protein BMB171_P0071 [Bacillus thuringiensis BMB171]
338	AS_rud_dec_c14074	0.365282	0.214926	1.18237	1.11382	1.30783	0.017656	0.663675	0.627056	1.02413	0.53988	PREDICTED: predicted protein-like [Saccoglossus kowalevskii]		utp18_mouse ame: full=u3 small nucleolar rna-associated protein 18 homolog ame: full=wd repeat-containing protein 50		F:molecular_function; P:biological_process	ENSDARP00000099725	ENSDARG00000079370
339	AS_rud_dec_c14077	0.0183081	0.992079	0.425609	0.998172	0.0580882	0.30554	0.805053	1.11951	0.962418	0.75733	AF468016_1alpha-amylase [Corbicula fluminea]	corbicula fluminea alpha-amylase complete cds	amy_pecma ame: full=alpha-amylase ame: full= -alpha-d-glucan glucanohydrolase flags: precursor	F:hydrolase activity, acting on glycosyl bonds; P:carbohydrate metabolic process; F:cation binding	F:hydrolase activity, acting on glycosyl bonds; P:metabolic process; F:cation binding	ENSDARP00000042680	ENSDARG00000030357
340	AS_rud_dec_c14130	0.510516	0.23128	1.1367	1.13201	1.0243	0.9426	0.0128636	0.972843	0.567823	2.49345		venerupis pullastra satellite vpu193m sequence
341	AS_rud_dec_c14132	0.695319	0.0830406	1.02938	0.868123	1.52579	0.175733	0.493224	1.08566	1.0962	1.04306	conserved hypothetical protein DUF1242 [Argas monolakensis]	ictalurus punctatus transmembrane protein 167a mrna	kisha_taegu ame: full=protein kish-a flags: precursor		C:integral to membrane	ENSDARP00000084398	ENSDARG00000035914
342	AS_rud_dec_c14150	0.1609	0.93633	1.10753	0.981216	0.465834	0.897036	0.402285	0.965037	1.13149	1.19669	hypothetical protein BRAFLDRAFT_118178 [Branchiostoma floridae]	saccoglossus kowalevskii cg6293-like mrna	s23a2_mouse ame: full=solute carrier family 23 member 2 ame: full=na(+) l-ascorbic acid transporter 2 ame: full=sodium-dependent vitamin c transporter 2 short=svct-2 short=msvct2 ame: full=yolk sac permease-like molecule 2	P:transmembrane transport; C:membrane; F:transporter activity		ENSDARP00000067311	ENSDARG00000045792
343	AS_rud_dec_c14157	0.671565	0.269915	1.04195	1.15577	1.27613	0.291579	0.586073	1.12337	1.06367	0.821958	hypothetical protein BRAFLDRAFT_98895 [Branchiostoma floridae]		tif1a_mouse ame: full=transcription intermediary factor 1-alpha short=tif1-alpha ame: full=e3 ubiquitin-protein ligase trim24 ame: full=tripartite motif-containing protein 24	F:metal ion binding; F:zinc ion binding; F:protein binding; C:intracellular	F:protein binding; C:nuclear part; P:regulation of transcription; C:intracellular nonmembranebounded organelle	ENSDARP00000100207	ENSDARG00000016181
344	AS_rud_dec_c14163	0.471722	0.690291	1.16076	1.03092	0.998855	0.440857	0.683376	1.10277	1.01556	0.911076
345	AS_rud_dec_c14171	0.672119	0.485904	1.04165	1.12005	1.15804	0.143422	0.594797	1.07321	1.05649	0.637663			srec_mouse ame: full=scavenger receptor class f member 1 ame: full=acetyl ldl receptor ame: full=scavenger receptor expressed by endothelial cells 1 protein short=srec-i flags: precursor			ENSDARP00000098193	ENSDARG00000079757
346	AS_rud_dec_c1419	0.595886	0.70108	1.08937	1.02322	0.992428	0.911582	0.248846	0.966786	1.17124	1.34645	PREDICTED: hypothetical protein, partial [Tribolium castaneum]	oryza sativa (indica cultivar-group) cdna clone: full insert sequence
347	AS_rud_dec_c14198	0.577479	0.518411	1.10081	1.10566	1.01441	0.943083	0.173028	0.972767	1.13938	1.34499	serine threonine protein phosphatase ppt1		rpap3_chick ame: full=rna polymerase ii-associated protein 3	F:metal ion binding; F:binding; C:cytoplasm; F:hydrolase activity; P:protein amino acid dephosphorylation; F:protein serine/threonine phosphatase activity; C:nucleus; F:phosphoprotein phosphatase activity	F:binding	ENSDARP00000000956	ENSDARG00000001734
348	AS_rud_dec_c14236	0.347619	0.885735	1.18323	0.976243	0.830635	0.683553	0.658156	1.02893	1.029	1.02301	hypothetical protein DAPPUDRAFT_308328 [Daphnia pulex]	acyrthosiphon pisum eukaryotic peptide chain release factor subunit 1- transcript variant 2 mrna	erf1_polmi ame: full=eukaryotic peptide chain release factor subunit 1 short=eukaryotic release factor 1 short=erf1		C:cytoplasm; P:translational termination; F:translation release factor activity, codon specific	ENSDARP00000064557	ENSDARG00000043976
349	AS_rud_dec_c14239	0.534083	0.664756	1.12649	1.04113	0.967439	0.780706	0.314088	0.984093	1.16827	1.15551	GI16457 [Drosophila mojavensis]		rm30_macfa ame: full=39s ribosomal protein mitochondrial short=l30mt short=mrp-l30 flags: precursor	F:structural constituent of ribosome; P:translation; C:ribosome	C:intracellular	ENSDARP00000092761	ENSDARG00000069850
350	AS_rud_dec_c1424	0.512466	0.406034	1.13487	1.15106	0.945401	0.0735496	0.744622	0.942473	0.98791	0.532044	very large inducible gtpase-1		gvin1_mouse ame: full=interferon-induced very large gtpase 1 ame: full=very large-inducible gtpase-1 short=vlig-1		F:GTP binding; F:molecular_function; C:cytoplasm; F:nucleotide binding; C:cellular_component; C:nucleus	ENSDARP00000098487	ENSDARG00000075985
351	AS_rud_dec_c14249	0.503145	0.662475	1.14407	1.04319	0.971014	0.726453	0.507362	1.00806	1.09223	1.12445	hypothetical protein DAPPUDRAFT_308670 [Daphnia pulex]	hydra magnipapillata protein mrna	ipo5_human ame: full=importin-5 short=imp5 ame: full=importin subunit beta-3 ame: full=karyopherin beta-3 ame: full=ran-binding protein 5 short= 5		F:Ran GTPase binding; F:GTPase inhibitor activity; C:nuclear pore; P:NLSbearing substrate import into nucleus	ENSDARP00000058875	ENSDARG00000040245
352	AS_rud_dec_c14261	0.514009	0.621013	1.13378	1.06132	0.965551	0.706779	0.201356	1.01864	1.14769	1.75747	PREDICTED: similar to tubulin, beta, 2, partial [Hydra magnipapillata]	saccostrea kegaki mrna for beta- complete cds	tbb2c_mesau ame: full=tubulin beta-2c chain			ENSDARP00000061148	ENSDARG00000041723
353	AS_rud_dec_c14268	0.28075	0.483164	1.19081	1.11873	1.36194	0.740707	0.0238105	0.998912	0.689814	2.02124		calyptogena soyoae hb-ii gene for hemoglobin complete cds
354	AS_rud_dec_c14269	0.723375	0.472625	1.01461	1.12347	1.15813	0.906136	0.292292	0.96562	1.17903	1.30092		saccoglossus kowalevskii transient receptor potential channel-like partial mrna
355	AS_rud_dec_c14284	0.236708	0.383652	1.18567	1.15435	0.869011	0.200172	0.852998	1.10232	0.956027	0.593779						ENSDARP00000091725	ENSDARG00000045544
356	AS_rud_dec_c14288	0.500393	0.65992	1.14642	1.04508	0.933711	0.0858779	0.977279	0.984185	0.985875	0.590386
357	AS_rud_dec_c14291	0.0689494	0.0227727	0.794801	0.585074	1.65039	0.0954513	0.0143736	1.00425	0.593304	1.64691	predicted protein [Nematostella vectensis]		coma_conma ame: full=conodipine-m alpha chain		F:phospholipase A2 activity; F:hydrolase activity; P:lipid catabolic process; C:extracellular region; P:pathogenesis
358	AS_rud_dec_c14297	0.874297	0.28771	0.981267	1.15624	1.44055	0.677671	0.671474	1.03162	1.01897	0.99482	pdz and lim domain 4		pdli7_bovin ame: full=pdz and lim domain protein 7	F:binding	F:binding; P:developmental process; C:intracellular part	ENSDARP00000090750	ENSDARG00000068973
359	AS_rud_dec_c14318	0.727417	0.259767	1.01222	1.14579	3.74339	0.934972	0.192586	0.970626	1.14919	1.7539	selenoprotein 1	monodelphis domestica methionine-r-sulfoxide reductase b1-like mrna	msrb1_rat ame: full=methionine-r-sulfoxide reductase b1 short= 1 ame: full=selenoprotein x short=	P:oxidation reduction; F:peptidemethionine(S)Soxide reductase activity	F:peptidemethionine(S)Soxide reductase activity	ENSDARP00000112853	ENSDARG00000045160
360	AS_rud_dec_c14324	0.960871	0.0290851	0.99215	0.635808	2.11377	0.0646673	0.790442	0.926192	0.968026	0.537538
361	AS_rud_dec_c14402	0.589869	0.64592	1.09329	1.05161	1.02244	0.383209	0.486023	1.10974	1.09622	0.739811	calmodulin [Batrachochytrium dendrobatidis JAM81]	haliotis diversicolor calmodulin -hdr3cj31 complete cds	calm_agabi ame: full=calmodulin short=		F:calcium ion binding	ENSDARP00000065391	ENSDARG00000074057
362	AS_rud_dec_c14415	0.325797	0.774649	1.18175	0.989814	0.692968	0.347471	0.70051	1.11799	1.00794	0.824495	ubiquinol-cytochrome c reductase complex chaperone cbp3-like protein		uqcc_xenla ame: full=ubiquinol-cytochrome c reductase complex chaperone cbp3 homolog ame: full=basic fgf-repressed zic-binding protein homolog ame: full=zic3-binding protein			ENSDARP00000089192	ENSDARG00000068176
363	AS_rud_dec_c14427	0.225986	0.566887	1.17596	1.08017	0.489884	0.33489	0.769583	1.11974	0.976849	0.715885	PREDICTED: SCO-spondin-like [Xenopus (Silurana) tropicalis]		ats17_human ame: full=a disintegrin and metalloproteinase with thrombospondin motifs 17 short=adam-ts 17 short=adam-ts17 short=adamts-17 flags: precursor		F:metal ion binding; P:proteolysis; F:zinc ion binding; F:peptidase activity; C:proteinaceous extracellular matrix; F:metalloendopeptidase activity; C:extracellular region; C:intracellular	ENSDARP00000088544	ENSDARG00000067859
364	AS_rud_dec_c14448	0.794772	0.602214	0.988319	1.06676	1.10936	0.855399	0.399931	0.963271	1.12987	1.28204	transposase [Eriphia verrucosa]
365	AS_rud_dec_c14452	0.81143	0.564578	0.984162	1.08095	1.1477	0.675619	0.520908	1.03401	1.09085	1.09844	hypothetical protein BRAFLDRAFT_121165 [Branchiostoma floridae]
366	AS_rud_dec_c14454	0.988956	0.0684338	1.00154	0.822209	2.09623	0.429506	0.477556	1.1052	1.0971	0.935046	complement component c3			C:extracellular space; C:extracellular region; F:protein binding; F:endopeptidase inhibitor activity
367	AS_rud_dec_c14464	0.204592	0.77036	1.16616	0.990696	0.625206	0.460121	0.848659	1.10286	0.956065	0.907516	PREDICTED: polyprotein-like [Saccoglossus kowalevskii]
368	AS_rud_dec_c1447	0.682394	0.0861084	1.03568	0.877147	2.47346	0.683065	0.094936	1.02919	1.00109	1.41717	hypothetical protein TcasGA2_TC003650 [Tribolium castaneum]
369	AS_rud_dec_c14481	0.856633	0.39281	0.981295	1.1535	1.25076	0.776746	0.266319	0.985226	1.17744	1.62215	PREDICTED: hypothetical protein [Strongylocentrotus purpuratus]	danio rerio hypothetical loc570359 mrna	fa63a_danre ame: full=protein fam63a			ENSDARP00000004845	ENSDARG00000017431
370	AS_rud_dec_c14489	0.24435	0.115357	1.1835	0.941583	0.634037	0.7108	0.302151	1.01679	1.17152	1.2356	pol-like protein			F:RNA binding; F:nucleic acid binding; P:RNAdependent DNA replication; F:ribonuclease H activity; F:RNAdirected DNA polymerase activity		ENSDARP00000106282	ENSDARG00000086238
371	AS_rud_dec_c14503	0.618491	0.228014	1.07428	1.12712	2.49779	0.32104	0.14087	1.11499	1.09027	1.1487	mantle gene 6			F:calcium ion binding
372	AS_rud_dec_c14523	0.582617	0.634054	1.09768	1.0565	1.02587	0.528794	0.739432	1.08131	0.989279	0.937114	PREDICTED: hypothetical protein [Strongylocentrotus purpuratus]	ciona intestinalis bap28 protein mrna	heat1_danre ame: full=heat repeat-containing protein 1 ame: full=protein bap28		P:regulation of RNA stability; P:negative regulation of apoptosis; P:maturation of SSUrRNA from tricistronic rRNA transcript (SSUrRNA, 5.8S rRNA, LSUrRNA)	ENSDARP00000066445	ENSDARG00000071707
373	AS_rud_dec_c14531	0.263183	0.907641	1.18949	0.978319	0.753036	0.400951	0.814151	1.10661	0.960412	0.82445	eukaryotic translation initiation factor 3 subunit	saccoglossus kowalevskii eukaryotic translation initiation factor 3 subunit d-like mrna	eif3d_aedae ame: full=eukaryotic translation initiation factor 3 subunit d short=eif3d ame: full=eukaryotic translation initiation factor 3 subunit 7	C:cytoplasm; P:translational initiation; F:translation initiation factor activity	C:cytoplasm; P:translational initiation; F:translation initiation factor activity	ENSDARP00000011011	ENSDARG00000021257
374	AS_rud_dec_c14537	0.567645	0.551205	1.10614	1.08796	1.00031	0.758347	0.514202	0.991919	1.08936	1.04641	transposase [Portunus pelagicus]
375	AS_rud_dec_c14542	0.639249	0.00615224	1.06427	0.358452	19.0507	0.00677982	0.813215	0.416096	0.961254	0.352577
376	AS_rud_dec_c14544	0.467183	0.81072	1.16274	0.979207	0.884351	0.603525	0.633157	1.05327	1.0411	1.03045	hypothetical protein BRAFLDRAFT_124319 [Branchiostoma floridae]	osmerus mordax clone omor-eva-508-144 pyroglutamyl-peptidase 1 complete cds	pgpi_mouse ame: full=pyroglutamyl-peptidase 1 ame: full=5-oxoprolyl-peptidase ame: full=pyroglutamyl aminopeptidase i short=pap-i ame: full=pyroglutamyl-peptidase i short=pgp-i ame: full=pyrrolidone-carboxylate peptidase	P:proteolysis	F:peptidase activity	ENSDARP00000071365	ENSDARG00000054666
377	AS_rud_dec_c14558	0.839834	0.472888	0.983078	1.12333	1.19782	0.769465	0.672482	0.986905	1.01895	1.03639	ras family-like protein	mytilus edulis ras complete cds	rash_msvmo ame: full=gtpase hras ame: full=transforming protein p21 h-ras flags: precursor	C:membrane; P:signal transduction; C:intracellular; F:GTPase activity; F:GTP binding; P:small GTPase mediated signal transduction	C:host cell plasma membrane; F:GTP binding; C:intracellular; P:signal transduction; C:membrane; P:small GTPase mediated signal transduction; F:GTPase activity	ENSDARP00000021124	ENSDARG00000010844
378	AS_rud_dec_c14560	0.290866	0.221937	1.18708	1.12177	0.982353	0.37622	0.684588	1.11064	1.01499	0.80862		venerupis decussatus epic-pcr fragment clone c9
379	AS_rud_dec_c14587	0.368873	0.00570126	1.18381	0.352844	1.08062	0.101752	0.124124	1.02581	1.05907	0.792117	predicted protein [Nematostella vectensis]		sacs_mouse ame: full=sacsin ame: full= homolog subfamily c member 29 short=dnajc29	F:ATP binding; F:heat shock protein binding		ENSDARP00000124052	ENSDARG00000062627
380	AS_rud_dec_c14600	0.462761	0.0143619	1.16275	0.511483	5.28586	0.000458801	0.999068	0.123462	0.999497	0.160298	predicted protein [Nematostella vectensis]		rpb1_caebr ame: full=dna-directed rna polymerase ii subunit rpb1 short=rna polymerase ii subunit b1 ame: full=dna-directed rna polymerase iii largest subunit	F:nucleotidyltransferase activity; P:transcription from RNA polymerase II promoter; F:transferase activity; C:DNAdirected RNA polymerase II, core complex; F:DNAdirected RNA polymerase activity; P:transcription; F:DNA binding	F:transferase activity; C:DNAdirected RNA polymerase II, core complex; P:transcription from RNA polymerase II promoter; F:DNA binding; C:nucleus; F:nucleotidyltransferase activity; F:metal ion binding; P:transcription; F:DNAdirected RNA polymerase activity
381	AS_rud_dec_c1461	0.00309372	0.912654	0.190619	0.978044	0.480017	0.769979	0.00140642	0.986298	0.174159	2.51906
382	AS_rud_dec_c14610	0.26328	0.637223	1.18916	1.05459	1.08538	0.10651	0.953085	1.03716	0.974749	0.539545	ribosomal protein s25	solea senegalensis rps25 mrna for ribosomal protein complete cds	rs25_danre ame: full=40s ribosomal protein s25	C:ribosome	C:ribosome	ENSDARP00000061273	ENSDARG00000041811
383	AS_rud_dec_c14614	0.835672	0.42769	0.982666	1.14179	1.22282	0.543507	0.724294	1.07359	0.99578	0.957369	hypothetical protein BRAFLDRAFT_57258 [Branchiostoma floridae]	ciona intestinalis tumor protein p53 inducible protein 3 mrna	qorx_human ame: full=quinone oxidoreductase pig3 ame: full=tumor protein p53-inducible protein 3 ame: full=p53-induced gene 3 protein	F:zinc ion binding; P:oxidation reduction; F:oxidoreductase activity	F:NADPH:quinone reductase activity; P:induction of apoptosis by oxidative stress; P:NADP metabolic process; F:NADPH binding; F:quinone binding; F:protein homodimerization activity	ENSDARP00000101110	ENSDARG00000078084
384	AS_rud_dec_c14635	0.571907	0.593267	1.10302	1.07122	0.994841	0.878865	0.28944	0.964546	1.17668	1.26407
385	AS_rud_dec_c14647	0.833685	0.147647	0.983235	1.02034	2.02445	0.314519	0.591213	1.11901	1.05994	1.04211	sulfotransferase family cytosolic 1b member 1-like		st1a3_human ame: full=sulfotransferase 1a3 1a4 short=st1a3 st1a4 ame: full=aryl sulfotransferase 1a3 1a4 ame: full=catecholamine-sulfating phenol sulfotransferase ame: full=hast3 ame: full=m-pst ame: full=monoamine-sulfating phenol sulfotransferase ame: full=placental estrogen sulfotransferase ame: full= monoamine-preferring ame: full=thermolabile phenol sulfotransferase short=tl-pst		F:aryl sulfotransferase activity; P:steroid metabolic process; C:cytoplasm; F:transferase activity; P:catecholamine metabolic process	ENSDARP00000046932	ENSDARG00000003475
386	AS_rud_dec_c14658	0.659327	0.600617	1.04999	1.06719	1.07647	0.941118	0.284887	0.972389	1.17837	1.24769		spisula solidissima complete sequence
387	AS_rud_dec_c14664	0.707988	0.599303	1.02396	1.06758	1.0481	0.58492	0.648643	1.06186	1.03282	0.966478	hypothetical protein BRAFLDRAFT_202677 [Branchiostoma floridae]	nematostella vectensis protein partial mrna	plcb2_human ame: full=1-phosphatidylinositol- -bisphosphate phosphodiesterase beta-2 ame: full=phosphoinositide phospholipase c-beta-2 ame: full=phospholipase c-beta-2 short=plc-beta-2	P:intracellular signaling pathway; F:calcium ion binding; P:lipid metabolic process; F:phosphoinositide phospholipase C activity	C:cytosol; P:phospholipid metabolic process; F:phospholipase C activity; F:binding; P:signaling; P:activation of phospholipase C activity	ENSDARP00000089334	ENSDARG00000068246
388	AS_rud_dec_c14691	0.506725	0.686789	1.1414	1.03167	0.952982	0.612032	0.644812	1.05224	1.03532	0.952473	unnamed protein product [Mus musculus]	meleagris gallopavo mindbomb homolog 1 mrna	mib1_xenla ame: full=e3 ubiquitin-protein ligase mib1 ame: full=mind bomb homolog 1	F:zinc ion binding; P:positive regulation of endocytosis; P:neural tube formation; P:heart looping; P:Notch signaling pathway; C:cytoplasmic vesicle; F:ubiquitinprotein ligase activity; P:protein ubiquitination; F:protein binding; P:blood vessel development; P:somitogenesis; P:in utero embryonic development; C:postsynaptic density; C:plasma membrane; P:negative regulation of neuron differentiation	C:cytoplasm; P:Notch signaling pathway; F:protein binding; P:protein ubiquitination; F:ubiquitinprotein ligase activity; F:zinc ion binding	ENSDARP00000072432	ENSDARG00000055581
389	AS_rud_dec_c14701	0.615192	0.592385	1.07701	1.07227	1.0456	0.83097	0.293814	0.966163	1.18006	1.21571	creb-binding protein	drosophila virilis gj19060 (dvir\gj19060) mrna	cbp1_caeel ame: full=protein cbp-1		F:binding; P:embryonic development ending in birth or egg hatching; P:positive regulation of transcription from RNA polymerase II promoter; P:molting cycle, collagen and cuticulinbased cuticle; P:spermatogenesis; P:inductive cell migration; C:cytoplasm	ENSDARP00000081202	ENSDARG00000061108
390	AS_rud_dec_c14704	0.850857	0.0464373	0.981704	0.729842	2.2031	0.374679	0.238703	1.11149	1.16423	1.23943	hypothetical protein BRAFLDRAFT_67673 [Branchiostoma floridae]		dhso_sheep ame: full=sorbitol dehydrogenase ame: full=l-iditol 2-dehydrogenase	F:binding	F:zinc ion binding; F:Liditol 2dehydrogenase activity	ENSDARP00000069904	ENSDARG00000053405
391	AS_rud_dec_c14719	0.152957	0.213514	1.08283	1.11564	21.3131	0.682856	0.112497	1.02921	1.03428	2.95465
392	AS_rud_dec_c1474	0.889609	0.418954	0.981834	1.14391	1.23302	0.640482	0.733753	1.04748	0.991637	0.990386	ribosomal protein s18	crassostrea gigas mrna for ribosomal protein complete cds	rs18_brabe ame: full=40s ribosomal protein s18	C:ribosome; F:structural constituent of ribosome; F:RNA binding; P:translation	C:ribosome; F:structural constituent of ribosome; P:translation; F:rRNA binding	ENSDARP00000005719	ENSDARG00000020153
393	AS_rud_dec_c14749	0.867751	0.309475	0.981834	1.16346	1.42428	0.717406	0.315649	1.01462	1.16663	2.04026		venerupis decussata satellite vde83d sequence
394	AS_rud_dec_c14752	0.451056	0.870996	1.16638	0.974656	0.893469	0.8208	0.284832	0.968012	1.17849	2.15703	hypothetical protein [Trichomonas vaginalis G3]		nfm_rat ame: full=neurofilament medium polypeptide short=nf-m ame: full=160 kda neurofilament protein ame: full=neurofilament 3 ame: full=neurofilament triplet m protein			ENSDARP00000095945	ENSDARG00000035694
395	AS_rud_dec_c14759	0.671259	0.748847	1.04218	1.00074	1.01036	0.789309	0.670141	0.979931	1.0196	1.04326
396	AS_rud_dec_c14761	0.32757	0.251484	1.18294	1.14255	1.27492	0.495969	0.648929	1.09431	1.03269	0.988307	PREDICTED: ketohexokinase-like [Apis mellifera]		khk_mouse ame: full=ketohexokinase ame: full=hepatic fructokinase		P:response to chemical stimulus	ENSDARP00000095989	ENSDARG00000029874
397	AS_rud_dec_c14764	0.808864	5.17056e-05	0.98491	0.0378947	3.37218	0.392019	0.00470664	1.10729	0.359891	1.33311		venerupis decussatus epic-pcr fragment clone c11
398	AS_rud_dec_c14775	0.184243	0.90258	1.14127	0.977631	0.28566	0.734737	0.644494	1.00304	1.03612	1.03363		gasterosteus aculeatus clone cnb249-c08 mrna sequence
399	AS_rud_dec_c14787	0.463487	0.852911	1.16268	0.974146	0.889673	0.447326	0.79843	1.10318	0.965054	0.861577	u4 tri-snrnp-associated
400	AS_rud_dec_c1479	0.471967	0.184254	1.16034	1.07668	1.13818	0.545955	0.866884	1.07403	0.955895	0.917548	39s ribosomal protein mitochondrial- partial		rm37_chick ame: full=39s ribosomal protein mitochondrial short=l37mt short=mrp-l37 flags: precursor		F:structural constituent of ribosome; C:mitochondrion; P:translation; C:ribosome	ENSDARP00000085912	ENSDARG00000062916
401	AS_rud_dec_c14802	0.733155	0.0704711	1.00782	0.827411	2.30387	0.499143	0.520267	1.09458	1.09114	0.962135	hypothetical protein CLUG_05230 [Clavispora lusitaniae ATCC 42720]
402	AS_rud_dec_c14803	0.0451655	0.729092	0.650393	1.0089	0.273161	0.258661	0.823993	1.12231	0.957494	0.826001	unknown [Culicoides sonorensis]
403	AS_rud_dec_c14808	0.900376	0.309461	0.982889	1.16372	1.29213	0.338949	0.803083	1.11967	0.964016	0.855218	fkbp-rapamycin associated protein	acyrthosiphon pisum serine threonine-protein kinase mtor-like mrna	tor_drome ame: full=target of rapamycin	F:kinase activity; F:phosphotransferase activity, alcohol group as acceptor; F:binding	P:positive regulation of cell growth; P:determination of adult lifespan; P:protein amino acid phosphorylation; P:pole cell migration; P:gastrulation; P:response to DNA damage stimulus; P:detection of nutrient; P:endocytic recycling; P:positive regulation of multicellular organism growth; F:protein selfassociation; P:chorioncontaining eggshell pattern formation; P:Malpighian tubule morphogenesis; …	ENSDARP00000069674	ENSDARG00000053196
404	AS_rud_dec_c14829	0.66432	0.176373	1.04776	1.06551	2.11316	0.567066	0.236324	1.06767	1.16317	1.70218	hypothetical protein BRAFLDRAFT_67694 [Branchiostoma floridae]	oceanobacillus iheyensis hte831 complete genome	y108_syny3 ame: full= ammonium transporter sll0108	C:membrane; P:transport	C:membrane; P:transport
405	AS_rud_dec_c14851	0.265096	0.884518	1.18849	0.976526	0.448453	0.203614	0.187058	1.10604	1.14702	1.18619
406	AS_rud_dec_c14859	0.72569	0.463907	1.01255	1.12562	1.32357	0.576207	0.713493	1.06469	1.00089	0.912348	coiled-coil domain-containing protein 94-like	gasterosteus aculeatus clone cfw235-g03 mrna sequence	ccd94_human ame: full=coiled-coil domain-containing protein 94			ENSDARP00000035484	ENSDARG00000026185
407	AS_rud_dec_c14874	0.561404	0.400941	1.10887	1.14926	0.974556	0.804611	0.0427442	0.975812	0.819342	2.93899	tekt2_rat ame: full=tektin-2 ame: full=tektin-t ame: full=testicular tektin	saccoglossus kowalevskii tektin b1-like mrna	tekt2_rat ame: full=tektin-2 ame: full=tektin-t ame: full=testicular tektin	P:sperm motility; P:ciliary or flagellar motility	P:sperm motility; P:ciliary or flagellar motility	ENSDARP00000046526	ENSDARG00000028973
408	AS_rud_dec_c14882	0.646396	0.627652	1.05907	1.05684	0.986705	0.604028	0.777693	1.05257	0.971977	0.924796	rab protein	haliotis discus discus rab protein complete cds	rab35_human ame: full=ras-related protein rab-35 ame: full=gtp-binding protein ray ame: full=ras-related protein rab-1c	P:protein transport; F:GTP binding; P:small GTPase mediated signal transduction	P:cytokinesis; C:intercellular bridge; C:mitochondrion; P:small GTPase mediated signal transduction; C:coated pit; F:phosphatidylinositol4,5bisphosphate binding; C:melanosome; C:cell projection membrane; F:GTPase activity; P:endosome transport; C:clathrincoated endocytic vesicle; P:protein transport; F:GTP binding	ENSDARP00000039450	ENSDARG00000058425
409	AS_rud_dec_c14887	0.247617	0.948609	1.1845	0.983792	0.759458	0.905278	0.137196	0.965589	1.08462	2.31584		dicentrarchus labrax chromosome sequence corresponding to linkage group bottom complete sequence
410	AS_rud_dec_c14923	0.728309	0.550675	1.01104	1.08768	1.08369	0.0277417	0.996148	0.722886	0.997931	0.391274	lyar protein	xenopus tropicalis ly1 antibody reactive homolog mrna	lyar_human ame: full=cell growth-regulating nucleolar protein		C:nucleolus; F:protein binding	ENSDARP00000030659	ENSDARG00000032505
411	AS_rud_dec_c14928	0.708099	0.637306	1.02391	1.0541	1.05806	0.852857	0.0905403	0.963354	0.992114	1.37626	hypothetical protein BRAFLDRAFT_59863 [Branchiostoma floridae]		stx12_human ame: full=syntaxin-12	P:cellular process; F:protein binding; P:transport	C:phagocytic vesicle; F:protein binding; P:cholesterol efflux; C:membrane raft; P:protein stabilization	ENSDARP00000065513	ENSDARG00000044605
412	AS_rud_dec_c14939	0.774376	0.494489	0.99247	1.11637	1.13454	0.81884	0.334892	0.969376	1.15908	1.17098	splicing factor 45-like	xenopus tropicalis finished clone tneu056m11	spf45_human ame: full=splicing factor 45 ame: full=45 kda-splicing factor ame: full=rna-binding motif protein 17		P:RNA splicing; C:spliceosomal complex; F:RNA binding; F:protein binding; P:mRNA processing; F:nucleotide binding	ENSDARP00000044042	ENSDARG00000031346
413	AS_rud_dec_c14941	0.038558	0.909255	0.60464	0.978165	0.198712	0.0748053	0.688904	0.94472	1.01419	0.884553
414	AS_rud_dec_c14980	0.720819	0.427803	1.01614	1.14166	1.15174	0.554236	0.689157	1.07252	1.01403	0.924301
415	AS_rud_dec_c14981	0.983171	0.0180546	1.00049	0.539506	2.47596	0.971236	0.0103809	0.984391	0.518786	2.40848		venerupis decussatus partial srp54 gene for signal recognition particle 54-kda clone exons a-b
416	AS_rud_dec_c14999	0.956373	0.0468603	0.990737	0.729084	1.97745	0.132164	0.225499	1.07835	1.1605	0.664213	perlucin-like protein isoform b			F:binding; F:sugar binding
417	AS_rud_dec_c15010	0.279767	0.668398	1.19209	1.03994	0.581644	0.13476	0.213599	1.07264	1.15893	0.542315	hypothetical protein BRAFLDRAFT_63343 [Branchiostoma floridae]		wbs27_human ame: full=williams-beuren syndrome chromosomal region 27 protein	F:methyltransferase activity	F:methyltransferase activity; P:metabolic process	ENSDARP00000091993	ENSDARG00000069507
418	AS_rud_dec_c15015	0.681772	0.361571	1.03586	1.16198	1.09381	0.749415	0.0830158	0.994741	0.966423	2.342	dynein light chain axonemal-like isoform 1	salmo salar dynein light chain axonemal mrna	dnal1_xentr ame: full=dynein light chain axonemal			ENSDARP00000104643	ENSDARG00000034042
419	AS_rud_dec_c15021	0.244475	0.914484	1.1837	0.977973	0.754047	0.043203	0.988361	0.820271	0.993188	0.530731	dna-directed rna polymerases i and iii subunit rpac1	strongylocentrotus purpuratus hypothetical loc590827 mrna	rpac1_human ame: full=dna-directed rna polymerases i and iii subunit rpac1 short=dna-directed rna polymerase i subunit c short=rna polymerases i and iii subunit ac1 ame: full=ac40 ame: full=dna-directed rna polymerases i and iii 40 kda polypeptide short=rpa40 ame: full=rpa39 ame: full=rpc40		F:DNAdirected RNA polymerase activity; C:nucleoplasm; F:DNA binding; C:DNAdirected RNA polymerase I complex; F:protein dimerization activity; P:transcription from RNA polymerase I promoter	ENSDARP00000112094	ENSDARG00000039400
420	AS_rud_dec_c15024	0.540143	0.574865	1.12127	1.07565	0.990305	0.0998399	0.604389	1.0265	1.05242	0.65766	muscular protein		mp20_drome ame: full=muscle-specific protein 20			ENSDARP00000066773	ENSDARG00000045408
421	AS_rud_dec_c15055	0.00245889	0.942628	0.17559	0.983523	0.533465	0.622946	0.662363	1.04922	1.02493	0.964444	hypothetical protein DAPPUDRAFT_51378 [Daphnia pulex]	acyrthosiphon pisum swi snf complex subunit smarcc2-like mrna	smrc2_mouse ame: full=swi snf complex subunit smarcc2 ame: full=brg1-associated factor 170 short=baf170 ame: full=swi snf complex 170 kda subunit ame: full=swi snf-related matrix-associated actin-dependent regulator of chromatin subfamily c member 2			ENSDARP00000099015	ENSDARG00000077946
422	AS_rud_dec_c15082	0.556345	0.000908438	1.11229	0.168667	0.183991	0.391807	7.14643e-07	1.10714	0.0025	3.77344	hypothetical protein BRAFLDRAFT_58553 [Branchiostoma floridae]	paracentrotus lividus mrna for alpha-tubulin	tba_lytpi ame: full=tubulin alpha chain	P:microtubulebased movement; F:GTP binding; P:protein polymerization; F:structural molecule activity; F:GTPase activity; C:microtubule	P:microtubulebased movement; F:GTP binding; P:protein polymerization; F:structural molecule activity; F:GTPase activity; C:microtubule	ENSDARP00000053303	ENSDARG00000036700
423	AS_rud_dec_c15083	0.827421	0.308968	0.983764	1.16343	1.62285	0.783691	0.64083	0.98281	1.0369	1.0571
424	AS_rud_dec_c15095	0.767169	0.451866	0.995511	1.13271	1.17216	0.90662	0.385317	0.965768	1.13846	1.19707	achain crystal structure of the ligand binding suppressor domain of type 1 inositol -trisphosphate receptor	Branchiostoma floridae hypothetical protein, mRNA	itpr1_mouse ame: full=inositol -trisphosphate receptor type 1 ame: full=ip3 receptor isoform 1 short=ip3r 1 short= 3r1 ame: full=inositol -trisphosphate-binding protein p400 ame: full=protein pcd-6 ame: full=purkinje cell protein 1 ame: full=type 1 inositol -trisphosphate receptor short=type 1 3 receptor		P:transmembrane transport; P:response to hypoxia; C:sarcoplasmic reticulum; P:voluntary musculoskeletal movement; C:nucleolus; C:integral to membrane; F:inositol 1,4,5trisphosphatesensitive calciumrelease channel activity; C:calcineurin complex; P:elevation of cytosolic calcium ion concentration; C:microsome; F:protein binding; P:calcium ion transport; C:membrane raft; C:secretory granule membran…	ENSDARP00000123931	ENSDARG00000014655
425	AS_rud_dec_c15166	0.523769	0.138248	1.13042	0.998496	1.05566	0.364502	0.326076	1.11316	1.16368	0.855276	hypothetical protein BRAFLDRAFT_278443 [Branchiostoma floridae]	salmo salar peptidylprolyl isomerase -like 4 mrna	ppil4_mouse ame: full=peptidyl-prolyl cis-trans isomerase-like 4 short=ppiase ame: full=cyclophilin-like protein ppil4 ame: full=rotamase ppil4	P:protein folding; F:nucleic acid binding; F:peptidylprolyl cistrans isomerase activity; F:nucleotide binding		ENSDARP00000064389	ENSDARG00000043854
426	AS_rud_dec_c15170	0.989229	0.0929673	1.0016	0.8873	1.86181	0.89394	0.0140878	0.965044	0.591982	2.14801	collagen alpha-4 chain-like		co6a4_mouse ame: full=collagen alpha-4 chain flags: precursor			ENSDARP00000017432	ENSDARG00000005762
427	AS_rud_dec_c15192	0.547626	0.662515	1.11715	1.04302	1.06976	0.717999	0.69854	1.01392	1.00988	1.02207		venerupis decussatus epic-pcr fragment clone c11
428	AS_rud_dec_c15198	0.0548452	0.967994	0.714425	0.989162	0.566075	0.426052	0.160435	1.10628	1.1208	0.963265		venerupis decussatus partial srp54 gene for signal recognition particle 54-kda clone exons a-b
429	AS_rud_dec_c15204	0.506585	0.765219	1.14182	0.991963	0.967619	0.507471	0.478609	1.09096	1.09862	0.904563	signal-induced proliferation-associated 1 like 1 isoform 2		si1l1_mouse ame: full=signal-induced proliferation-associated 1-like protein 1 short=sipa1-like protein 1			ENSDARP00000102186	ENSDARG00000020134
430	AS_rud_dec_c15210	0.751037	0.473317	1.00078	1.12263	1.14772	0.595241	0.761794	1.05634	0.980029	0.96397	hypothetical protein CAOG_06122 [Capsaspora owczarzaki ATCC 30864]
431	AS_rud_dec_c15213	0.901749	0.0329803	0.982924	0.662698	3.79686	0.231682	0.205987	1.11713	1.15203	0.580046			cabp_schma ame: full=calcium-binding protein short=		F:calcium ion binding
432	AS_rud_dec_c15230	0.365142	0.532703	1.18274	1.09878	0.92183	0.760435	0.39641	0.991038	1.13458	1.19132
433	AS_rud_dec_c15236	0.218376	0.595459	1.16912	1.07018	0.831227	0.352273	0.609765	1.11701	1.04989	0.978019		venerupis decussatus partial srp54 gene for signal recognition particle 54-kda clone exons a-b
434	AS_rud_dec_c15256	0.642002	0.767547	1.06162	0.991382	0.998226	0.800531	0.625152	0.97679	1.04364	1.08623	sorting nexin 10a	danio rerio sorting nexin 10a mrna	snx10_bovin ame: full=sorting nexin-10	F:phosphoinositide binding; P:cell communication	F:binding	ENSDARP00000098673	ENSDARG00000004405
435	AS_rud_dec_c15269	0.877706	0.240463	0.98177	1.13391	1.41906	0.681062	0.589218	1.02995	1.06181	0.997117	hypothetical protein DAPPUDRAFT_304467 [Daphnia pulex]	apis mellifera malic transcript variant 1 mrna	maox_human ame: full=nadp-dependent malic enzyme short=nadp-me ame: full=malic enzyme 1		F:ADP binding; C:nucleolus; F:manganese ion binding; P:response to carbohydrate stimulus; P:NADP biosynthetic process; F:electron carrier activity; P:malate metabolic process; F:NAD or NADH binding; F:malate dehydrogenase (oxaloacetatedecarboxylating) (NADP+) activity; F:NADP or NADPH binding; C:cytoplasm	ENSDARP00000099624	ENSDARG00000053215
436	AS_rud_dec_c15306	0.461247	0.339711	1.16251	1.16802	0.963637	0.260585	0.789424	1.12127	0.968304	0.764783	nhl (ring finger b-box coiled coil) domain containing family member (nhl-1)-like					ENSDARP00000090075	ENSDARG00000026704
437	AS_rud_dec_c15314	0.817036	0.379309	0.983933	1.15831	1.21328	0.839438	0.458093	0.966849	1.10614	1.15982	PREDICTED: hypothetical protein LOC409655 [Apis mellifera]					ENSDARP00000118105	ENSDARG00000079230
438	AS_rud_dec_c15326	0.991392	0.047656	1.00168	0.729242	2.31841	0.738583	0.0692618	1.00145	0.929223	1.98667	hypothetical protein BRAFLDRAFT_212636 [Branchiostoma floridae]		scr11_ommsl ame: full=s-crystallin sl11 ame: full=major lens polypeptide		F:structural constituent of eye lens	ENSDARP00000004830	ENSDARG00000005039
439	AS_rud_dec_c15371	0.285303	0.767788	1.19126	0.991418	0.812256	0.762635	0.331849	0.989022	1.16031	1.05035	e3 ubiquitin-protein ligase hyd	taeniopygia guttata kiaa0896 protein mrna	hyd_drome ame: full=e3 ubiquitin-protein ligase hyd ame: full=protein hyperplastic discs			ENSDARP00000033510	ENSDARG00000018192
440	AS_rud_dec_c15424	0.0978348	0.973989	0.908839	0.990635	0.459826	0.797572	0.378368	0.977099	1.13592	1.11388	fibronectin type 3 and ankyrin repeat domains protein 1		fank1_rat ame: full=fibronectin type 3 and ankyrin repeat domains 1 protein		C:cytoplasm	ENSDARP00000057961	ENSDARG00000039657
441	AS_rud_dec_c15446	0.708644	0.0952323	1.02364	0.88941	1.26369	0.101127	0.621426	1.0269	1.04464	0.867513	hypothetical protein BRAFLDRAFT_123909 [Branchiostoma floridae]		macd2_human ame: full=macro domain-containing protein 2			ENSDARP00000120679	ENSDARG00000029609
442	AS_rud_dec_c15464	0.50964	0.712939	1.13931	1.01812	0.998759	0.686715	0.510577	1.02805	1.0901	1.18233	proteasome ( macropain) 26s atpase isoform cra_c	bos taurus proteasome ( macropain) 26s mrna (cdna clone mgc:127595 image:7948626) complete cds	prs7_ponab ame: full=26s protease regulatory subunit 7 ame: full=26s proteasome aaa-atpase subunit rpt1 ame: full=proteasome 26s subunit atpase 2	P:auxin biosynthetic process; F:protein binding; P:protein catabolic process; F:ATP binding; C:proteasome complex; F:nucleosidetriphosphatase activity; C:nucleus	C:cytoplasm; F:ATPase activity; F:protein binding; P:ubiquitindependent protein catabolic process; F:ATP binding; C:proteasome complex; C:nucleus	ENSDARP00000011083	ENSDARG00000020101
443	AS_rud_dec_c15491	0.801695	0.32351	0.985835	1.16979	1.27105	0.191544	0.887564	1.09533	0.95757	0.718096	hypothetical protein BRAFLDRAFT_71626 [Branchiostoma floridae]
444	AS_rud_dec_c15493	-	-	-	-		0.779318	0.698564	0.984828	1.00971	1.03019
445	AS_rud_dec_c15500	0.239425	0.758297	1.18269	0.995221	0.581362	0.0840635	0.667168	0.976993	1.02119	0.678434	ebna1 binding protein 2-like	hydra magnipapillata protein mrna	ebp2_xenla ame: full=probable rrna-processing protein ebp2 ame: full=nucleolar protein p40-like protein		P:ribosome biogenesis; C:nucleolus; C:nucleus	ENSDARP00000071726	ENSDARG00000054980
446	AS_rud_dec_c15501	0.71606	0.031088	1.01913	0.651958	2.14844	0.537663	0.0635889	1.07694	0.90611	1.03758	short-chain dehydrogenase		y325_thema ame: full=uncharacterized oxidoreductase tm_0325	F:catalytic activity; P:metabolic process	P:oxidation reduction; F:binding; F:oxidoreductase activity; P:metabolic process; F:catalytic activity	ENSDARP00000050862	ENSDARG00000035129
447	AS_rud_dec_c15503	0.830246	0.14049	0.983846	1.00376	1.37655	0.862647	0.00023083	0.962678	0.0633333	3.73427	heat repeat-containing protein 4-like
448	AS_rud_dec_c15520	0.86534	0.309824	0.982619	1.16351	1.27742	0.801	0.402283	0.976681	1.13171	1.0805	ubiquitin-conjugating enzyme	apis mellifera ubiquitin-conjugating enzyme e2-17 kda-like mrna	ubcd1_drome ame: full=ubiquitin-conjugating enzyme e2-17 kda ame: full=protein effete ame: full=ubiquitin carrier protein ame: full=ubiquitin-protein ligase	P:protein metabolic process; F:ligase activity	P:cyclin catabolic process; P:chromosome organization; P:female germline stem cell division; P:spermatid development; P:regulation of R7 cell differentiation; F:ubiquitinprotein ligase activity; P:regulation of protein stability; P:protein ubiquitination; F:protein binding; P:mitosis; P:neuron remodeling; P:male meiosis; P:germline stem cell maintenance	ENSDARP00000033537	ENSDARG00000038576
449	AS_rud_dec_c15553	0.7943	0.362328	0.98835	1.1612	1.1573	0.688541	0.0427256	1.0265	0.82011	1.70685	cell division cycle 42	ciona intestinalis cell division cycle 42 partial mrna	cdc42_bovin ame: full=cell division control protein 42 homolog flags: precursor	C:membrane; C:intracellular; P:cell division; F:GTP binding; P:small GTPase mediated signal transduction	P:filopodium assembly; P:nuclear migration; P:response to glucose stimulus; P:macrophage differentiation; P:Rho protein signal transduction; P:regulation of exocytosis; C:Golgi membrane; P:cellular protein localization; P:neuron fate determination; P:adherens junction organization; F:GTPdependent protein binding; P:positive regulation of pseudopodium assembly; C:secretory granule; C:filopodium; P…	ENSDARP00000053431	ENSDARG00000044573
450	AS_rud_dec_c15556	0.586195	0.806054	1.09597	0.980117	0.980767	0.611492	0.843422	1.05247	0.95648	0.952768		dicentrarchus labrax chromosome sequence corresponding to linkage group top complete sequence
451	AS_rud_dec_c15575	0.569104	0.174931	1.10511	1.06558	1.98189	0.926167	0.00772672	0.968743	0.4763	6.47418	predicted protein [Nematostella vectensis]	anoplopoma fimbria clone afim-evh-503-191 proteasome subunit beta type-1-a complete cds	cc147_human ame: full=coiled-coil domain-containing protein 147			ENSDARP00000091840	ENSDARG00000069435
452	AS_rud_dec_c15594	0.468761	0.520681	1.1621	1.10526	0.995552	0.218601	0.796753	1.11557	0.965279	0.948524	hypothetical protein TRIADDRAFT_58364 [Trichoplax adhaerens]		ima3_caeel ame: full=importin subunit alpha-3 ame: full=karyopherin subunit alpha-3	F:binding	C:intracellular part	ENSDARP00000124559	ENSDARG00000023190
453	AS_rud_dec_c15600	0.781263	0.0895066	0.990359	0.885842	1.58802	0.265401	0.562461	1.12504	1.07683	0.815629	PREDICTED: hypothetical protein [Strongylocentrotus purpuratus]
454	AS_rud_dec_c15624	0.549843	0.652519	1.11612	1.04838	0.950693	0.713411	0.471173	1.01564	1.10051	1.06611	acetyltransferase [Crassostrea ariakensis]	crassostrea ariakensis acetyltransferase complete cds	naa50_danre ame: full=n-alpha-acetyltransferase catalytic subunit ame: full=n-acetyltransferase nat13		F:acyltransferase activity; P:somitogenesis; C:cytoplasm; P:metabolic process	ENSDARP00000110749	ENSDARG00000027825
455	AS_rud_dec_c15625	0.360177	0.334771	1.18206	1.1701	1.28458	0.238892	0.703107	1.11502	1.00661	0.864037	rna terminal phosphate cyclase-like 1	apis mellifera probable rna 3 -terminal phosphate cyclase-like mrna	rcl1_mouse ame: full=rna 3 -terminal phosphate cyclase-like protein		C:nucleolus; P:rRNA processing; F:RNA3'phosphate cyclase activity	ENSDARP00000055877	ENSDARG00000038312
456	AS_rud_dec_c15626	0.342817	0.788144	1.18514	0.983944	0.74045	0.217363	0.598694	1.11494	1.05497	0.820445	upf0518 protein c11orf56		f16a2_danre ame: full=fts and hook-interacting protein homolog short=fhip ame: full=protein fam160a2		P:transport	ENSDARP00000101150	ENSDARG00000078188
457	AS_rud_dec_c15627	0.549733	0.558225	1.11638	1.08626	0.962483	0.760502	0.251955	0.990756	1.17246	1.29659	hypothetical protein DICPUDRAFT_75102 [Dictyostelium purpureum]	cyperus rotundus clone cyr_188 ssr marker genomic sequence	hbx4_dicdi ame: full=homeobox protein 4 short= bx-4
458	AS_rud_dec_c15639	0.326807	0.0782176	1.18264	0.852921	1.13257	0.0292332	0.919939	0.735719	0.962805	0.524145	sarcoplasmic calcium binding protein			F:calcium ion binding
459	AS_rud_dec_c15644	0.398929	0.692437	1.17593	1.02916	0.85382	0.498244	0.804938	1.09484	0.96261	0.905055	cop9 (constitutive photomorphogenic) subunit 3 (arabidopsis thaliana) isoform cra_c	taeniopygia guttata cop9 constitutive photomorphogenic homolog subunit 3 mrna	csn3_danre ame: full=cop9 signalosome complex subunit 3 short=signalosome subunit 3	P:in utero embryonic development; C:cytoplasm; F:protein binding; C:signalosome	C:cytoplasm; C:signalosome
460	AS_rud_dec_c15645	0.487297	0.605582	1.14991	1.06528	0.984318	0.413701	0.373399	1.10602	1.14132	0.99172	cadherin-related tumor suppressor		fat_drome ame: full=cadherin-related tumor suppressor ame: full=protein fat flags: precursor			ENSDARP00000100077	ENSDARG00000075935
461	AS_rud_dec_c1565	0.544755	0.779389	1.11933	0.988433	0.949196	0.456101	0.887287	1.10209	0.957418	0.870596	hypotheical protein	saccoglossus kowalevskii eukaryotic translation initiation factor 4a-like mrna	if4a2_chick ame: full=eukaryotic initiation factor 4a-ii short=eif-4a-ii short=eif4a-ii ame: full=atp-dependent rna helicase eif4a-2	F:nucleic acid binding; F:ATP binding; F:helicase activity	F:ATPdependent helicase activity; F:RNA binding; F:ATP binding; P:response to protein stimulus; F:translation initiation factor activity; P:translation	ENSDARP00000104653	ENSDARG00000016477
462	AS_rud_dec_c15651	0.999927	0.00187145	1.00065	0.228596	7.16524	0.999594	0.000363753	1.00017	0.0748529	6.59353	perlucin-like protein isoform b			F:binding
463	AS_rud_dec_c15657	0.754756	0.380493	0.999523	1.15735	1.26811	0.814408	0.475363	0.971693	1.09819	1.19134	Unknown (protein for MGC:185757) [Xenopus (Silurana) tropicalis]		ar13b_danre ame: full=adp-ribosylation factor-like protein 13b ame: full=adp-ribosylation factor-like protein 2-like 1 short=arl2-like protein 1 ame: full=protein scorpion	F:GTP binding	C:cilium; F:nucleotide binding	ENSDARP00000092960	ENSDARG00000012763
464	AS_rud_dec_c1566	0.756621	0.352633	0.999142	1.16086	1.2248	0.870768	0.00419853	0.963367	0.347633	2.57605	radial spoke protein rsp4 6	saccoglossus kowalevskii radial spokehead-like mrna	rsh4a_human ame: full=radial spoke head protein 4 homolog a ame: full=radial spoke head-like protein 3		P:cilium axoneme assembly; C:motile secondary cilium; C:cilium axoneme; P:cilium movement	ENSDARP00000088110	ENSDARG00000067606
465	AS_rud_dec_c15664	0.438898	0.675368	1.16768	1.0354	0.841645	0.335566	0.624706	1.12013	1.04414	0.648503		ensis arcuatus microsatellite locus allele 1-9a02
466	AS_rud_dec_c15668	0.499733	0.661549	1.14642	1.0441	0.96786	0.229539	0.615099	1.11836	1.04607	0.774345
467	AS_rud_dec_c15686	0.0417379	0.860365	0.629004	0.973873	0.615572	0.125716	0.508974	1.072	1.09218	0.780374	rna polymerase iii subunit rpc155-d	Branchiostoma floridae hypothetical protein, mRNA	rpc1_human ame: full=dna-directed rna polymerase iii subunit rpc1 short=rna polymerase iii subunit c1 ame: full=dna-directed rna polymerase iii largest subunit ame: full=dna-directed rna polymerase iii subunit a ame: full=rna polymerase iii 155 kda subunit short=rpc155 ame: full=rna polymerase iii subunit c160	F:DNAdirected RNA polymerase activity; P:response to virus; P:positive regulation of interferonbeta production; F:metal ion binding; P:innate immune response; F:DNA binding; P:transcription, DNAdependent; C:DNAdirected RNA polymerase III complex	F:DNAdirected RNA polymerase activity; P:response to virus; P:positive regulation of interferonbeta production; F:metal ion binding; P:innate immune response; F:DNA binding; P:transcription, DNAdependent; C:DNAdirected RNA polymerase III complex	ENSDARP00000096044	ENSDARG00000071269
468	AS_rud_dec_c15703	0.0573601	0.804666	0.726788	0.980227	0.0557897	0.000241549	0.688559	0.0845	1.0141	0.420565	predicted protein [Nematostella vectensis]		cnfnb_xenla ame: full=cornifelin homolog b	F:calcium ion binding; F:calciumdependent phospholipid binding		ENSDARP00000091819	ENSDARG00000043729
469	AS_rud_dec_c15736	0.909971	0.0654987	0.983953	0.803586	1.75443	0.362518	0.0669499	1.11244	0.91398	1.47073	collagen alpha-2 chain-like		co6a2_chick ame: full=collagen alpha-2 chain flags: precursor		C:sarcolemma; P:cell adhesion; C:proteinaceous extracellular matrix; C:extracellular region	ENSDARP00000082031	ENSDARG00000061436
470	AS_rud_dec_c15738	0.0642355	0.40039	0.767794	1.14934	1.28921	0.142238	0.96043	1.07353	0.977617	0.62947
471	AS_rud_dec_c15747	0.106219	0.755458	0.949358	0.996377	0.279414	0.228341	0.850269	1.11915	0.956108	0.607216	naaladase ii protein	strongylocentrotus purpuratus hypothetical loc594763 mrna	naldl_human ame: full=n-acetylated-alpha-linked acidic dipeptidase-like protein short=naaladase l ame: full=100 kda ileum brush border membrane protein short=i100 ame: full=ileal dipeptidylpeptidase		C:integral to membrane; F:exopeptidase activity; C:plasma membrane	ENSDARP00000073505	ENSDARG00000020952
472	AS_rud_dec_c15750	0.906093	0.327617	0.983042	1.17066	1.35555	0.649731	0.675372	1.04239	1.01837	0.97208
473	AS_rud_dec_c15773	0.785732	0.283718	0.989448	1.15554	1.40626	0.685296	0.394413	1.0289	1.1356	1.11752	neuralized, putative [Pediculus humanus corporis]		neur_drome ame: full=protein neuralized			ENSDARP00000091853	ENSDARG00000069438
474	AS_rud_dec_c15808	0.139433	0.72465	1.0604	1.01221	0.523522	0.668237	0.52038	1.037	1.09105	1.01888	hypothetical protein PTSG_07328 [Salpingoeca sp. ATCC 50818]		alla_salg2 ame: full=ureidoglycolate hydrolase		F:ureidoglycolate hydrolase activity; F:hydrolase activity; P:purine base catabolic process; P:purine base metabolic process; P:allantoin catabolic process
475	AS_rud_dec_c15818	0.721915	0.176169	1.01552	1.06566	1.70991	0.672736	0.246901	1.03571	1.16956	1.32481	type-1 angiotensin ii receptor-associated		atrap_xentr ame: full=type-1 angiotensin ii receptor-associated	F:receptor activity	C:integral to membrane; C:membrane	ENSDARP00000104107	ENSDARG00000077082
476	AS_rud_dec_c15830	0.470317	0.291539	1.16099	1.15627	1.0177	0.0311484	0.4675	0.74506	1.10056	0.460732
477	AS_rud_dec_c15884	0.0522758	0.858547	0.69927	0.973477	0.68916	0.188727	0.230557	1.09488	1.16008	0.982207						ENSDARP00000104141	ENSDARG00000076798
478	AS_rud_dec_c1591	0.149651	0.679761	1.07806	1.03461	0.181398	0.0335711	0.929415	0.751616	0.96586	0.646094	ribosomal protein rpl7a	lepidochitona cinerea ribosomal protein l7a partial cds	rl7a_fugru ame: full=60s ribosomal protein l7a ame: full=surfeit locus protein 3		C:ribosome; P:ribosome biogenesis	ENSDARP00000010055	ENSDARG00000019230
479	AS_rud_dec_c15931	0.294023	0.638952	1.18674	1.05233	0.794633	0.117665	0.791826	1.05951	0.966843	0.614843	af399935_1translation initiation factor eif4a	caenorhabditis briggsae briggsae cbr-inf-1 protein (cbr-inf-1) complete cds	if4a_caeel ame: full=eukaryotic initiation factor 4a short=eif-4a ame: full=atp-dependent rna helicase eif4a ame: full=initiation factor 1	P:auxin biosynthetic process; F:ATPdependent helicase activity; F:ATP binding; F:translation initiation factor activity	P:nematode larval development; F:ATPdependent helicase activity; P:positive regulation of growth rate; F:ATP binding; P:reproduction; P:determination of adult lifespan; P:locomotion; P:embryonic development ending in birth or egg hatching; P:lipid storage	ENSDARP00000018923	ENSDARG00000003032
480	AS_rud_dec_c15949	0.95047	0.141842	0.98948	1.00722	1.73261	0.26956	0.787907	1.12495	0.969417	0.871072	leucine-rich repeat-like protein					ENSDARP00000108182	ENSDARG00000002945
481	AS_rud_dec_c15964	0.721298	0.549174	1.01578	1.08966	1.11392	0.886277	0.106297	0.96436	1.02509	1.53144	PREDICTED: plexin-B2 [Macaca mulatta]		plxb2_human ame: full=plexin-b2 ame: full=mm1 flags: precursor		F:receptor activity; C:integral to membrane; P:multicellular organismal development; C:membrane; P:positive regulation of axonogenesis; P:signal transduction; F:protein binding; C:intracellular	ENSDARP00000120287	ENSDARG00000060372
482	AS_rud_dec_c15968	0.574779	0.707709	1.10291	1.01943	0.994295	0.517527	0.586047	1.08605	1.06376	0.978882	hypothetical protein AND_00970 [Anopheles darlingi]		ddah1_bovin ame: full=n -dimethylarginine dimethylaminohydrolase 1 short=ddah-1 short=dimethylarginine dimethylaminohydrolase 1 ame: full=ddahi ame: full=dimethylargininase-1		F:dimethylargininase activity; P:nitric oxide biosynthetic process; F:zinc ion binding; P:protein amino acid nitrosylation	ENSDARP00000075028	ENSDARG00000057841
483	AS_rud_dec_c15978	0.551342	0.563436	1.11623	1.08248	0.88585	0.453532	0.422911	1.10064	1.13	1.055		venerupis decussatus partial srp54 gene for signal recognition particle 54-kda clone exons a-b
484	AS_rud_dec_c16007	0.0833372	0.981336	0.855804	0.993898	0.528373	0.529188	0.85065	1.08117	0.956076	0.897171	hypothetical protein BRAFLDRAFT_122892 [Branchiostoma floridae]	nematostella vectensis protein partial mrna	comd5_rat ame: full=comm domain-containing protein 5 ame: full=hypertension-related calcium-regulated gene protein short=h		P:cell cycle arrest	ENSDARP00000049481	ENSDARG00000029660
485	AS_rud_dec_c16032	0.448127	0.63234	1.16639	1.05757	1.01145	0.507349	0.790482	1.09086	0.967904	0.925797	hypothetical protein RCJMB04_3n1 [Gallus gallus]	gallus gallus rna binding motif protein 19 mrna	rbm19_human ame: full=probable rna-binding protein 19 ame: full=rna-binding motif protein 19	C:cytoplasm; C:nucleolus; C:nucleoplasm; F:nucleic acid binding; P:positive regulation of embryonic development; F:nucleotide binding	C:cytoplasm; C:nucleolus; C:nucleoplasm; F:RNA binding; P:positive regulation of embryonic development; F:nucleotide binding	ENSDARP00000112437	#N/A
486	AS_rud_dec_c16039	0.224287	0.808682	1.17281	0.979804	0.353696	0.303132	0.850675	1.11948	0.955873	0.83274	tbx18 protein	ornithorhynchus anatinus t-box transcription factor transcript variant 2 mrna	tbx18_human ame: full=t-box transcription factor tbx18 short=t-box protein 18	P:regulation of transcription, DNAdependent; P:embryonic development; F:transcription factor activity; P:positive regulation of cell proliferation; P:anatomical structure morphogenesis; P:anterior/posterior pattern formation; C:nucleus	P:regulation of transcription, DNAdependent; P:embryonic development; F:transcription factor activity; P:positive regulation of cell proliferation; P:anatomical structure morphogenesis; P:anterior/posterior pattern formation; C:nucleus	ENSDARP00000094224	ENSDARG00000036930
487	AS_rud_dec_c16052	0.388821	0.197064	1.18139	1.09985	2.07369	0.0163439	0.942922	0.609867	0.97017	0.37875
488	AS_rud_dec_c1606	0.434162	0.164914	1.17097	1.05052	0.707533	0.16145	0.690602	1.08302	1.01306	0.971857	peptidyl-trna hydrolase	Dictyostelium discoideum AX4 hypothetical protein (DDB_G0272142) mRNA, complete cds	ict1_ailme ame: full=peptidyl-trna hydrolase mitochondrial ame: full=immature colon carcinoma transcript 1 protein homolog flags: precursor	F:translation release factor activity; F:hydrolase activity; P:translational termination	F:translation release factor activity; C:mitochondrion; P:translational termination	ENSDARP00000102976	ENSDARG00000078835
489	AS_rud_dec_c16065	0.617964	0.0856783	1.0747	0.875969	1.55391	0.95696	0.0163239	0.978927	0.625808	2.92047	hypothetical protein EAI_00126 [Harpegnathos saltator]
490	AS_rud_dec_c16098	0.52684	0.365482	1.12883	1.16062	0.923798	0.414864	0.407747	1.10617	1.12915	1.09153		venerupis decussatus partial srp54 gene for signal recognition particle 54-kda clone exons a-b
491	AS_rud_dec_c16133	0.0346686	0.984944	0.576086	0.99473	0.167864	0.241612	0.105151	1.11506	1.0225	0.905186	isoform d		ninj2_rat ame: full=ninjurin-2 ame: full=nerve injury-induced protein 2	P:tissue regeneration; C:integral to membrane	P:tissue regeneration; C:integral to membrane; P:cell adhesion; C:membrane	ENSDARP00000099454	ENSDARG00000077942
492	AS_rud_dec_c16144	0.270078	0.452956	1.18976	1.13137	1.25657	0.335168	0.693615	1.1204	1.01228	0.729988	achain the carboxyl terminal domain of human deltex 3-like		dtx3l_human ame: full=e3 ubiquitin-protein ligase dtx3l ame: full=b-lymphoma- and bal-associated protein ame: full=protein deltex-3-like ame: full=rhysin-2 short=rhysin2		C:cytoplasm; F:metal ion binding; F:histone binding; P:histone monoubiquitination; F:ubiquitinprotein ligase activity; P:response to DNA damage stimulus; C:nucleus	ENSDARP00000103082	ENSDARG00000075504
493	AS_rud_dec_c16147	0.661197	0.390325	1.04937	1.15325	1.14851	0.318334	0.592072	1.11865	1.05918	0.726083	calm_mousc ame: full=calmodulin short=	af085250perca flavescens calmodulin complete cds	calm_mousc ame: full=calmodulin short=	F:calcium ion binding	F:calcium ion binding	ENSDARP00000065391	ENSDARG00000074057
494	AS_rud_dec_c16160	0.655308	0.612527	1.05518	1.06365	1.00855	0.72822	0.533281	1.00652	1.08636	1.08581	mitochondrial import inner membrane translocase subunit tim9a		tim9_drome ame: full=mitochondrial import inner membrane translocase subunit tim9	P:cellular process; C:mitochondrion; P:protein transport	P:protein transport	ENSDARP00000064405	ENSDARG00000043865
495	AS_rud_dec_c16164	0.255596	0.742648	1.18284	1.00441	0.57602	0.300325	0.442397	1.12245	1.11802	0.819252	PREDICTED: zonadhesin-like [Saccoglossus kowalevskii]
496	AS_rud_dec_c16178	0.260426	0.377139	1.18899	1.15905	1.24317	0.445528	0.0669142	1.104	0.916174	1.22815
497	AS_rud_dec_c16179	0.501825	0.635651	1.14537	1.05538	1.00386	0.560264	0.654842	1.06998	1.02923	0.978406	g patch domain and kow motifs-like	saccoglossus kowalevskii g patch domain and kow motifs-like mrna	gpkow_danre ame: full=g patch domain and kow motifs-containing protein ame: full=protein t54-like			ENSDARP00000104734	ENSDARG00000029612
498	AS_rud_dec_c16181	0.116096	0.477662	0.980376	1.12053	0.540431	0.00350675	0.9978	0.308616	0.998799	0.11213
499	AS_rud_dec_c16183	0.651189	0.461666	1.05698	1.12567	1.17926	0.25745	0.344977	1.12332	1.15651	1.21067	calm_phyin ame: full=calmodulin short=	chiloscyllium plagiosum calmodulin complete cds	calm_phyin ame: full=calmodulin short=	F:calcium ion binding	F:calcium ion binding	ENSDARP00000065391	ENSDARG00000074057
500	AS_rud_dec_c16263	0.144245	0.35159	1.06955	1.16154	0.516204	0.195296	0.657257	1.09926	1.02932	0.808696	si:dkey- protein	saccoglossus kowalevskii methylmalonic aciduria (cobalamin deficiency) type b homolog mrna	mmab_bovin ame: full=cob yrinic acid -diamide mitochondrial ame: full=cob alamin adenosyltransferase ame: full=methylmalonic aciduria type b homolog flags: precursor	P:cobalamin biosynthetic process; F:cob(I)yrinic acid a,cdiamide adenosyltransferase activity	F:transferase activity; F:nucleotide binding	ENSDARP00000089565	ENSDARG00000068344
501	AS_rud_dec_c16268	0.845051	0.338368	0.982412	1.16975	1.6253	0.60213	0.831875	1.0532	0.956564	0.929038		venerupis decussatus partial srp54 gene for signal recognition particle 54-kda clone exons a-b
502	AS_rud_dec_c16295	0.103421	0.853516	0.936981	0.974277	0.606055	0.0159744	0.996323	0.607418	0.997821	0.450348
503	AS_rud_dec_c16300	0.54674	0.0278643	1.11862	0.625823	2.8757	0.622849	0.0147474	1.04918	0.596416	1.5223	expressed protein [Chlorella variabilis]
504	AS_rud_dec_c16301	0.685976	0.081544	1.03446	0.864813	1.19216	0.761658	3.0015e-05	0.990325	0.0168	6.97374	unnamed protein product [Homo sapiens]	pelodiscus sinensis git2 mrna for g protein-coupled receptor kinase interactor partial cds	git2_human ame: full=arf gtpase-activating protein git2 short=arf gap git2 ame: full=cool-interacting tyrosine-phosphorylated protein 2 short=cat-2 short=cat2 ame: full=g protein-coupled receptor kinase-interactor 2 ame: full=grk-interacting protein 2	C:nucleoplasm; P:regulation of ARF GTPase activity; P:regulation of Gprotein coupled receptor protein signaling pathway; F:protein binding; F:ARF GTPase activator activity; F:zinc ion binding	C:nucleoplasm; P:regulation of ARF GTPase activity; P:regulation of Gprotein coupled receptor protein signaling pathway; F:protein binding; F:ARF GTPase activator activity; F:zinc ion binding	ENSDARP00000062785	ENSDARG00000042791
505	AS_rud_dec_c16324	0.811963	0.286572	0.984037	1.156	1.30793	0.788861	0.571275	0.980418	1.07415	1.0706						ENSDARP00000028515	ENSDARG00000041204
506	AS_rud_dec_c16328	0.546127	0.0510233	1.11934	0.748683	0.800163	0.126618	0.156274	1.07185	1.11739	0.828492	PREDICTED: similar to predicted protein [Ciona intestinalis]
507	AS_rud_dec_c16333	0.00827504	0.914468	0.281049	0.978031	0.202166	0.383633	0.138239	1.10936	1.08612	1.14971	heat shock protein 22 isoform 2	venerupis philippinarum heat shock protein 22 isoform 2 complete cds	hspb1_chick ame: full=heat shock protein beta-1 short= 1 ame: full=25 kda iap ame: full=actin polymerization inhibitor ame: full=heat shock 25 kda protein short=hsp 25 ame: full=heat shock 27 kda protein short=hsp 27	P:response to heat	P:negative regulation of actin filament polymerization; F:identical protein binding; P:response to heat; C:contractile fiber; C:cell fraction; C:nucleus	ENSDARP00000060161	ENSDARG00000041065
508	AS_rud_dec_c1635	0.0477321	0.464847	0.669355	1.12476	0.0619754	0.231256	0.846144	1.11624	0.956543	0.675128	PREDICTED: similar to apextrin [Strongylocentrotus purpuratus]	PREDICTED: Saccoglossus kowalevskii hypothetical protein LOC100368207 (LOC100368207), partial mRNA	ankhm_drome ame: full=ankyrin repeat and kh domain-containing protein mask ame: full=multiple ankyrin repeat single kh domain-containing protein			ENSDARP00000101033	ENSDARG00000077860
509	AS_rud_dec_c16355	0.271324	0.573877	1.18886	1.07655	0.483826	0.113342	0.736336	1.05382	0.990535	0.6977	Annexin-B9 [Harpegnathos saltator]		anx13_canfa ame: full=annexin a13 ame: full=annexin xiii ame: full=annexin-13 ame: full=intestine-specific annexin short=isa		C:cytoplasmic membranebounded vesicle; F:calcium ion binding; C:cytoplasmic vesicle; F:calciumdependent phospholipid binding	ENSDARP00000052960	ENSDARG00000036456
510	AS_rud_dec_c16371	0.866565	0.346409	0.982008	1.16657	1.3498	0.710297	0.563552	1.0168	1.07582	1.03349	unnamed protein product [Mus musculus]	meleagris gallopavo elav-like family member 1 mrna	celf2_chick ame: full=cugbp elav-like family member 2 short=celf-2 ame: full=bruno-like protein 3 ame: full=cug triplet repeat rna-binding protein 2 short=cug-bp2 ame: full=cug-bp- and etr-3-like factor 2 ame: full=elav-type rna-binding protein 3 short=etr-3 ame: full=rna-binding protein brunol-3	F:RNA binding; C:soluble fraction; P:spermatid development; P:mRNA splice site selection; F:nucleotide binding; C:cytoplasm; P:positive regulation of multicellular organism growth; C:nucleus; F:translation initiation factor binding	F:RNA binding; C:cytoplasm; P:mRNA processing; C:nucleus; F:nucleotide binding	ENSDARP00000117897	ENSDARG00000002131
511	AS_rud_dec_c16372	0.488815	0.232571	1.14959	1.13038	2.51213	0.771163	0.196023	0.98592	1.1472	1.34506	PREDICTED: polyprotein-like [Saccoglossus kowalevskii]
512	AS_rud_dec_c16381	0.877234	0.413871	0.981874	1.1469	1.26372	0.426014	0.836917	1.10659	0.956233	0.860404		venerupis decussatus partial srp54 gene for signal recognition particle 54-kda clone exons a-b
513	AS_rud_dec_c16390	0.817148	0.331897	0.983814	1.16797	1.28891	0.824425	0.0633395	0.967638	0.908105	2.50838	dynein intermediate chain ciliary-like	anddic2anthocidaris crassispina mrna for dynein intermediate chain complete cds	dyi2_antcr ame: full=dynein intermediate chain ciliary		C:cytoplasm; C:dynein complex; F:motor activity; C:cilium axoneme; C:microtubule	ENSDARP00000074880	ENSDARG00000038788
514	AS_rud_dec_c16397	0.555635	0.72492	1.11279	1.01218	0.996567	0.790205	0.45659	0.979653	1.10787	1.16429	hypothetical protein [Schistosoma mansoni]	platynereis dumerilii est ib0aaa24bf05em1	cstf1_ponab ame: full=cleavage stimulation factor subunit 1 ame: full=cleavage stimulation factor 50 kda subunit short=cstf 50 kda subunit short= -50		P:mRNA processing; F:protein binding; C:nucleus	ENSDARP00000111131	ENSDARG00000044820
515	AS_rud_dec_c16406	0.302287	0.841842	1.18807	0.9751	0.316507	0.118193	0.955605	1.06085	0.975473	0.630581	hypothetical protein BRAFLDRAFT_75999 [Branchiostoma floridae]
516	AS_rud_dec_c16440	0.495577	0.665745	1.1469	1.04116	0.969385	0.479984	0.393618	1.09656	1.13588	0.893357	hypothetical protein BRAFLDRAFT_221898 [Branchiostoma floridae]		rpgr1_bovin ame: full=x-linked retinitis pigmentosa gtpase regulator-interacting protein 1 short=rpgr-interacting protein 1		P:visual perception; C:axoneme; C:cilium; P:response to stimulus; P:eye photoreceptor cell development; F:protein binding	ENSDARP00000107329	ENSDARG00000051754
517	AS_rud_dec_c16460	0.879935	0.0383447	0.980483	0.702566	1.99705	0.97937	0.0356607	0.988055	0.777259	1.74276	galactocerebrosidase precursor		galc_xentr ame: full=galactocerebrosidase short=galcerase ame: full=galactosylceramidase flags: precursor	F:cation binding; F:hydrolase activity; P:galactosylceramide catabolic process; C:lysosome; P:carbohydrate metabolic process; F:catalytic activity; P:metabolic process; F:galactosylceramidase activity; F:hydrolase activity, acting on glycosyl bonds	F:cation binding; F:hydrolase activity; P:galactosylceramide catabolic process; C:lysosome; P:carbohydrate metabolic process; F:catalytic activity; P:metabolic process; F:galactosylceramidase activity; F:hydrolase activity, acting on glycosyl bonds	ENSDARP00000053869	ENSDARG00000037064
518	AS_rud_dec_c16476	0.938386	0.188947	0.986638	1.08364	1.76168	0.441719	0.806948	1.10237	0.962545	0.769138		venerupis decussatus partial srp54 gene for signal recognition particle 54-kda clone exons a-b
519	AS_rud_dec_c16484	0.306187	0.563875	1.18501	1.08169	1.02482	0.743972	0.681716	0.997834	1.016	1.035	tripartite motif protein trim28 partial					ENSDARP00000106846	ENSDARG00000009161
520	AS_rud_dec_c16491	0.621231	0.418599	1.07288	1.14406	1.1674	0.384038	0.473013	1.1087	1.10039	0.91598	hypothetical protein SINV_11474 [Solenopsis invicta]	monodelphis domestica dipeptidyl-peptidase 9 mrna	dpp8_mouse ame: full=dipeptidyl peptidase 8 short=dp8 ame: full=dipeptidyl peptidase viii short=dpp viii		F:peptidase activity	ENSDARP00000068983	ENSDARG00000052606
521	AS_rud_dec_c16492	0.0734528	0.881286	0.812415	0.975975	0.466182	0.405962	0.531208	1.10389	1.08656	1.06229	aldh_encbu ame: full=aldehyde dehydrogenase ame: full=aldehyde dehydrogenase	lymnaea stagnalis retinal dehydrogenase complete cds	aldh_encbu ame: full=aldehyde dehydrogenase ame: full=aldehyde dehydrogenase	P:oxidation reduction; F:aldehyde dehydrogenase (NAD) activity	P:oxidation reduction; F:aldehyde dehydrogenase (NAD) activity	ENSDARP00000012767	ENSDARG00000089924
522	AS_rud_dec_c16498	0.836308	0.24259	0.982004	1.1332	1.35403	0.783761	0.0325263	0.982633	0.761104	1.40266	hypothetical protein BRAFLDRAFT_91321 [Branchiostoma floridae]		par14_human ame: full=poly polymerase 14 short=parp-14 ame: full=b aggressive lymphoma protein 2	F:nucleic acid binding; F:NAD+ ADPribosyltransferase activity	C:cell part	ENSDARP00000122524	ENSDARG00000040445
523	AS_rud_dec_c16507	0.554209	0.683027	1.11362	1.03259	0.932302	0.381121	0.680653	1.1092	1.01615	0.911222	PREDICTED: unc-112-related protein-like [Acyrthosiphon pisum]	Pediculus humanus corporis hypothetical protein, mRNA	ferm2_human ame: full=fermitin family homolog 2 ame: full=kindlin-2 ame: full=mitogen-inducible gene 2 protein short=mig-2 ame: full=pleckstrin homology domain-containing family c member 1 short=ph domain-containing family c member 1		P:regulation of cell shape; C:focal adhesion; P:cell adhesion; C:cell cortex; C:stress fiber; C:cytosol; P:actin cytoskeleton organization	ENSDARP00000080431	ENSDARG00000020242
524	AS_rud_dec_c16508	0.666066	0.688645	1.04542	1.03145	1.02711	0.784597	0.554947	0.982185	1.08033	1.09409	f-actin capping protein alpha-2 subunit	platynereis dumerilii est ib0aaa40bf01em1	caza2_muspf ame: full=f-actin-capping protein subunit alpha-2 ame: full= alpha-2	P:actin cytoskeleton organization; F:actin binding; C:Factin capping protein complex	F:actin binding; C:Factin capping protein complex; P:actin filament capping	ENSDARP00000046972	ENSDARG00000034240
525	AS_rud_dec_c1651	0.701601	0.306824	1.02646	1.16196	1.2375	0.050035	0.906673	0.856965	0.960342	0.531919
526	AS_rud_dec_c16517	0.885574	0.184653	0.98213	1.0763	1.44656	0.257134	0.219864	1.12369	1.16316	1.13144						ENSDARP00000094348	ENSDARG00000060062
527	AS_rud_dec_c16535	0.766257	0.494012	0.995627	1.1162	1.28913	0.813805	0.649563	0.971719	1.03253	1.04603	sem2a_schgr ame: full=semaphorin-2a short=sema-2a ame: full=sema ii flags: precursor		sem2a_schgr ame: full=semaphorin-2a short=sema-2a ame: full=sema ii flags: precursor	P:developmental process	P:developmental process	ENSDARP00000013294	ENSDARG00000011672
528	AS_rud_dec_c16579	0.172585	0.629532	1.11364	1.05732	0.916418	0.498847	0.361591	1.09462	1.14267	1.10091	hypothetical protein BRAFLDRAFT_90929 [Branchiostoma floridae]		pr285_human ame: full=peroxisomal proliferator-activated receptor a-interacting complex 285 kda protein ame: full=atp-dependent helicase pric285 ame: full=ppar-alpha-interacting complex protein 285 ame: full=ppar-gamma dna-binding domain-interacting protein 1 short=pdip1 short=ppar-gamma dbd-interacting protein 1	F:binding	F:binding; F:hydrolase activity	ENSDARP00000023756	ENSDARG00000016527
529	AS_rud_dec_c16588	0.710203	0.551117	1.02176	1.08809	1.12756	0.669802	0.401284	1.03656	1.13027	0.978506
530	AS_rud_dec_c1661	0.427089	0.768767	1.16933	0.990661	0.91562	0.648688	0.552531	1.0425	1.0821	1.10127	PREDICTED: similar to conserved hypothetical protein [Ciona intestinalis]	anolis carolinensis u6 snrna-associated sm-like protein lsm6-like mrna	lsm6_human ame: full=u6 snrna-associated sm-like protein lsm6		C:cytoplasm; P:mRNA catabolic process; P:RNA splicing; F:RNA binding; C:small nuclear ribonucleoprotein complex; P:mRNA processing; P:rRNA processing; F:protein heterodimerization activity; P:tRNA processing	ENSDARP00000119629	ENSDARG00000036995
531	AS_rud_dec_c16613	0.628233	0.42801	1.06919	1.14133	1.22454	0.754099	0.12532	0.994638	1.0583	2.02582
532	AS_rud_dec_c16617	0.784271	0.431806	0.990026	1.1401	1.18811	0.60617	0.440192	1.05316	1.12176	0.98524
533	AS_rud_dec_c16634	0.769715	0.0980417	0.994551	0.899361	1.43108	0.277557	0.501657	1.12153	1.09597	0.789356	arylsulfatase [Haliotis discus discus]	haliotis discus discus sulfatase 1b partial cds	arsb_human ame: full=arylsulfatase b short=asb ame: full=n-acetylgalactosamine-4-sulfatase short=g4s flags: precursor	F:catalytic activity	P:lysosomal transport; C:intracellular membranebounded organelle; F:hydrolase activity; C:cytoplasmic part; P:lysosome organization; P:response to chemical stimulus	ENSDARP00000086968	ENSDARG00000063359
534	AS_rud_dec_c16638	-	-	-	-		0.101965	0.219192	1.02721	1.16489	0.857555
535	AS_rud_dec_c1664	0.264221	0.874419	1.18878	0.97543	0.318534	0.591937	0.79289	1.0588	0.966708	0.890702	hypothetical protein EAG_12342 [Camponotus floridanus]
536	AS_rud_dec_c16652	0.523994	0.424264	1.12968	1.14339	0.884385	0.172503	0.763405	1.08682	0.978325	0.639431			ripl2_human ame: full=rilp-like protein 2 ame: full=rab-interacting lysosomal 2 ame: full=p40phox-binding protein		F:identical protein binding
537	AS_rud_dec_c16657	0.126559	0.784171	1.014	0.986679	0.336336	0.417821	0.426535	1.10689	1.12848	1.06586		spisula solidissima cnrna86 123 complete sequence
538	AS_rud_dec_c1666	0.679019	0.0785594	1.03768	0.855309	1.3708	0.736332	0.128911	1.00238	1.06296	1.49134	calponin [Glossina morsitans morsitans]		gxcb_dicdi ame: full=rac guanine nucleotide exchange factor b			ENSDARP00000075712	ENSDARG00000058394
539	AS_rud_dec_c16667	0.620725	0.16925	1.07334	1.05215	1.20162	0.546087	0.690795	1.07398	1.01292	0.969855	diphosphomevalonate decarboxylase-like	mus musculus mevalonate decarboxylase transcript variant non-coding rna	erg19_mouse ame: full=diphosphomevalonate decarboxylase ame: full=mevalonate decarboxylase short=mddase ame: full=mevalonate pyrophosphate decarboxylase			ENSDARP00000098620	ENSDARG00000074035
540	AS_rud_dec_c16674	0.478873	0.713148	1.15289	1.0179	0.915406	0.60877	0.595764	1.05232	1.05619	0.963373	atp-dependent rna helicase ddx5	aplysia californica atp-dependent rna helicase ddx5 mrna	ddx17_mouse ame: full=probable atp-dependent rna helicase ddx17 ame: full=dead box protein 17		F:binding	ENSDARP00000106130	ENSDARG00000010873
541	AS_rud_dec_c16712	0.807364	0.433823	0.985496	1.13938	1.19832	0.475198	0.595493	1.09655	1.05638	0.974043	hypothetical protein BRAFLDRAFT_124346 [Branchiostoma floridae]		ck046_bovin ame: full=uncharacterized protein c11orf46 homolog			ENSDARP00000002005	ENSDARG00000001210
542	AS_rud_dec_c16714	0.303193	0.307368	1.18728	1.16275	0.998133	0.473435	0.526237	1.09791	1.08833	0.909118		dicentrarchus labrax chromosome sequence corresponding to linkage group top complete sequence
543	AS_rud_dec_c16717	0.291772	0.703033	1.18625	1.02253	0.821477	0.0461745	0.965208	0.839117	0.979346	0.549027
544	AS_rud_dec_c16748	0.501284	0.479173	1.14564	1.11898	0.511918	0.926453	0.0450883	0.968536	0.826894	1.6578	glycosyl transferase group 1	sphaerobacter thermophilus dsm 20745 chromosome complete sequence		P:biosynthetic process; F:transferase activity
545	AS_rud_dec_c16750	0.651804	0.170975	1.05674	1.05674	1.64934	0.160376	0.860724	1.08047	0.956185	0.399297	two-component response regulator	sulfurovum nbc37-1 genomic complete genome	cpxr_eco57 ame: full=transcriptional regulatory protein	P:twocomponent signal transduction system (phosphorelay); F:DNA binding; F:twocomponent response regulator activity; P:regulation of transcription, DNAdependent	P:transcription
546	AS_rud_dec_c16774	0.91327	0.342892	0.983548	1.16771	1.3533	0.819753	0.352457	0.969063	1.1451	1.13767
547	AS_rud_dec_c16783	0.52847	0.0556165	1.12833	0.765277	1.1756	0.568177	0.101267	1.06675	1.01652	0.97768	adp-ribosylation factor 3		arf6_xenla ame: full=adp-ribosylation factor 6		F:GTP binding; P:vesiclemediated transport; P:small GTPase mediated signal transduction; F:nucleotide binding; C:Golgi apparatus; P:protein transport; P:transport; C:intracellular	ENSDARP00000106501	ENSDARG00000073734
548	AS_rud_dec_c16790	-	-	-	-		0.632884	0.665944	1.04755	1.02222	0.933452
549	AS_rud_dec_c16805	0.748055	0.576145	1.00218	1.07545	1.09493	0.683906	0.566099	1.02869	1.07468	1.04934						ENSDARP00000107731	ENSDARG00000078324
550	AS_rud_dec_c16812	0.437107	0.709393	1.16895	1.0187	0.935755	0.426842	0.0484235	1.1071	0.842774	1.06503	rap guanine nucleotide exchange factor -like 1-like		vkind_human ame: full=protein very kind ame: full=cerebral protein 9 ame: full=kind domain-containing protein 1 ame: full=kinase non-catalytic c-lobe domain-containing protein 1 ame: full=ras-gef domain-containing family member 2		P:regulation of small GTPase mediated signal transduction; F:molecular_function; P:biological_process; C:cellular_component; F:guanylnucleotide exchange factor activity; C:intracellular	ENSDARP00000108370	ENSDARG00000090897
551	AS_rud_dec_c1682	0.311734	0.771389	1.18733	0.990282	0.808523	0.394828	0.730949	1.10497	0.992063	0.867995						ENSDARP00000055509	ENSDARG00000038076
552	AS_rud_dec_c16837	0.687489	0.301627	1.03272	1.15834	1.08969	0.0972543	0.833059	1.01407	0.956667	0.779201	titin (rhabdomyosarcoma antigen mu-rms- )	schistosoma mansoni protein kinase complete cds	titin_human ame: full=titin ame: full=connectin ame: full=rhabdomyosarcoma antigen mu-rms-		P:cardiac muscle fiber development; F:alphaactinin binding; P:regulation of protein kinase activity; P:cardiac myofibril assembly; P:skeletal muscle thick filament assembly; F:protein selfassociation; F:telethonin binding; P:mitotic chromosome condensation; P:response to calcium ion; P:sarcomere organization; F:calcium ion binding; P:muscle contraction; C:striated muscle thin filament; C:extracel…	ENSDARP00000019957	ENSDARG00000000563
553	AS_rud_dec_c16850	0.510422	0.617748	1.13704	1.06186	0.99215	0.373966	0.804917	1.11197	0.962667	0.695777	hypothetical protein Csp_A12690 [Curvibacter putative symbiont of Hydra magnipapillata]
554	AS_rud_dec_c16861	0.958274	0.218049	0.991232	1.1163	1.48188	0.494931	0.3719	1.09374	1.14173	1.1173						ENSDARP00000106918	ENSDARG00000088869
555	AS_rud_dec_c16888	0.556763	0.231036	1.11169	1.13161	1.0933	0.720697	0.427663	1.01201	1.12656	1.26149	de-etiolated homolog 1		det1_human ame: full=det1 homolog ame: full=de-etiolated-1 homolog		C:nucleus	ENSDARP00000017003	ENSDARG00000006145
556	AS_rud_dec_c16902	0.0212517	0.336056	0.46095	1.16989	0.853322	0.939143	9.29036e-05	0.971712	0.0382353	4.49595		venerupis decussatus partial srp54 gene for signal recognition particle 54-kda clone exons a-b
557	AS_rud_dec_c16903	0.280134	0.274131	1.19219	1.15117	1.03368	0.958606	0.000161509	0.979179	0.0513636	2.32392	cell division cycle and apoptosis regulator 1 isoform cra_c	saccoglossus kowalevskii ccar1 mrna	ccar1_xenla ame: full=cell division cycle and apoptosis regulator protein 1	C:Golgi apparatus; C:nucleus; P:RNA splicing	C:perinuclear region of cytoplasm; F:nucleic acid binding; P:cell cycle; C:cytoplasm	ENSDARP00000097788	ENSDARG00000074759
558	AS_rud_dec_c16905	0.326142	0.865161	1.18177	0.974469	0.743703	0.79629	0.333142	0.977497	1.15846	1.072	hypothetical protein BRAFLDRAFT_130325 [Branchiostoma floridae]	xenopus laevis mrna (cdna clone mgc:196683 image:9041591) complete cds	sp16h_mouse ame: full=fact complex subunit spt16 ame: full=chromatin-specific transcription elongation factor 140 kda subunit ame: full=fact 140 kda subunit ame: full=factp140 ame: full=facilitates chromatin transcription complex subunit spt16	P:cellular process		ENSDARP00000111043	ENSDARG00000079949
559	AS_rud_dec_c16912	0.0352754	0.551643	0.583385	1.0879	0.974925	0.958241	0.0345823	0.979092	0.775497	1.77235	bone morphogenetic protein		bmph_strpu ame: full=bone morphogenetic protein 1 homolog ame: full=submp flags: precursor		F:metal ion binding; F:peptidase activity	ENSDARP00000112455	ENSDARG00000028071
560	AS_rud_dec_c16916	0.073325	0.342097	0.812291	1.16843	1.34929	0.036226	0.528963	0.76457	1.08738	0.872252	hypothetical protein BRAFLDRAFT_203922 [Branchiostoma floridae]	carcinoscorpius rotundicauda carcinolectin5b-7 (cl5b-7) complete cds	tenr_chick ame: full=tenascin-r short=tn-r ame: full=restrictin flags: precursor	F:receptor binding; C:extracellular space; P:signal transduction	P:cellular process	ENSDARP00000010406	ENSDARG00000020771
561	AS_rud_dec_c16917	0.715003	0.594781	1.0196	1.07035	1.10811	0.791742	0.114523	0.979476	1.03589	3.30844		dicentrarchus labrax chromosome sequence corresponding to linkage group top complete sequence
562	AS_rud_dec_c16921	0.58362	0.473399	1.09734	1.12263	1.03613	0.845062	0.0359144	0.965617	0.780357	2.81343	tkb1_strpu ame: full=tektin-b1	Branchiostoma floridae hypothetical protein, mRNA	tkb1_strpu ame: full=tektin-b1	P:microtubule cytoskeleton organization; C:cytoplasm; C:microtubule	P:microtubule cytoskeleton organization; C:cytoplasm; C:microtubule	ENSDARP00000046526	ENSDARG00000028973
563	AS_rud_dec_c1693	0.33034	0.279392	1.1816	1.15139	1.48559	0.147752	0.399095	1.07291	1.13277	0.866766	sarcoplasmic calsium binding protein	drosophila mojavensis gi19683 (dmoj\gi19683) mrna	scp_patye ame: full=sarcoplasmic calcium-binding protein short=scp	F:calcium ion binding	F:calcium ion binding	ENSDARP00000120947	ENSDARG00000018914
564	AS_rud_dec_c16946	0.815775	0.16132	0.983947	1.04434	1.3906	0.840512	0.197706	0.966417	1.14888	1.40253	hypothetical protein [Plasmodium yoelii yoelii str. 17XNL]					ENSDARP00000021727	ENSDARG00000063295
565	AS_rud_dec_c16948	0.16687	0.60661	1.10968	1.0644	0.967304	0.591995	0.440525	1.05877	1.12118	1.21509	hypothetical protein BRAFLDRAFT_63284 [Branchiostoma floridae]
566	AS_rud_dec_c16952	0.762113	0.507003	0.996566	1.1078	1.13918	0.841672	0.358442	0.966638	1.14383	1.28719	gnaq_patye ame: full=guanine nucleotide-binding protein g subunit alpha ame: full=guanine nucleotide-binding protein alpha-q	patinopecten yessoensis scgqa mrna for gtp-binding protein q alpha complete cds	gnaq_patye ame: full=guanine nucleotide-binding protein g subunit alpha ame: full=guanine nucleotide-binding protein alpha-q	P:Gprotein coupled receptor protein signaling pathway; F:signal transducer activity; P:signal transduction; P:protein amino acid ADPribosylation; F:GTP binding	P:Gprotein coupled receptor protein signaling pathway; F:signal transducer activity; P:signal transduction; P:protein amino acid ADPribosylation; F:GTP binding	ENSDARP00000044410	ENSDARG00000053326
567	AS_rud_dec_c16957	0.909798	0.0636567	0.984072	0.796424	1.78739	0.746746	0.0314564	0.996492	0.760225	2.3087
568	AS_rud_dec_c16973	0.700552	0.414321	1.02632	1.14632	1.14833	0.551456	0.718788	1.07308	0.997026	0.985537	selenophosphate partial	apis mellifera water dikinase mrna	sps1_drome ame: full= water dikinase ame: full=protein patufet ame: full=selenium donor protein ame: full=selenophosphate synthase ame: full=d		P:imaginal disc development; F:selenide, water dikinase activity; P:selenocysteine biosynthetic process; P:cell proliferation; F:ATP binding	ENSDARP00000026731	ENSDARG00000017659
569	AS_rud_dec_c16988	0.215888	0.836704	1.16883	0.974988	0.313292	0.69923	0.670827	1.0225	1.01898	1.00015	integrase family protein
570	AS_rud_dec_c17027	0.0214478	0.899898	0.460185	0.977616	0.370552	0.0661845	0.72682	0.928907	0.994367	0.702694		ruditapes philippinarum srp54 intron isolate ai16
571	AS_rud_dec_c17029	0.412092	0.676509	1.17205	1.03475	0.872341	0.865318	0.127949	0.96297	1.06444	2.01562	hypothetical protein BRAFLDRAFT_275580 [Branchiostoma floridae]	Dictyostelium purpureum hypothetical protein, mRNA	atty_rat ame: full=tyrosine aminotransferase short=tat ame: full=l-tyrosine:2-oxoglutarate aminotransferase	P:cellular amino acid and derivative metabolic process; F:transaminase activity	P:response to mercury ion; P:response to oxidative stress; P:2oxoglutarate metabolic process; C:mitochondrion; P:response to glucocorticoid stimulus; P:tyrosine catabolic process; P:glutamate metabolic process; P:response to organic cyclic substance; P:gluconeogenesis; F:Ltyrosine:2oxoglutarate aminotransferase activity; F:amino acid binding	ENSDARP00000092246	ENSDARG00000069630
572	AS_rud_dec_c1703	0.555135	0.771108	1.11339	0.990561	0.978241	0.135736	0.926703	1.07369	0.96512	0.67299	hypothetical protein BAL199_27356 [alpha proteobacterium BAL199]		htxa_psest ame: full=probable alpha-ketoglutarate-dependent hypophosphite dioxygenase		P:oxidation reduction; F:oxidoreductase activity; F:oxidoreductase activity, acting on single donors with incorporation of molecular oxygen, incorporation of two atoms of oxygen	ENSDARP00000099599	ENSDARG00000073820
573	AS_rud_dec_c17033	0.350988	0.692012	1.18342	1.02963	0.841238	0.522989	0.50943	1.08257	1.09131	1.32951	non-structural maintenance of chromosomes element 1 homolog		nse1_bovin ame: full=non-structural maintenance of chromosomes element 1 homolog short=non-smc element 1 homolog		F:metal ion binding; P:DNA repair; F:zinc ion binding; P:DNA recombination; P:intracellular signaling pathway; F:protein binding; C:nucleus	ENSDARP00000122903	ENSDARG00000034662
574	AS_rud_dec_c17034	0.35626	0.571963	1.17865	1.07702	0.781294	0.351746	0.719515	1.1166	0.996651	0.71089	hypothetical protein DAPPUDRAFT_200622 [Daphnia pulex]		sesn3_mouse ame: full=sestrin-3		F:molecular_function; P:biological_process; C:cellular_component; C:nucleus	ENSDARP00000093160	ENSDARG00000070012
575	AS_rud_dec_c17036	0.434851	0.798867	1.17033	0.980972	0.880062	0.198726	0.903484	1.1013	0.960162	0.591471	hypothetical protein DAPPUDRAFT_315656 [Daphnia pulex]	monodelphis domestica nad mitochondrial-like mrna	nntm_mouse ame: full=nad mitochondrial ame: full=nicotinamide nucleotide transhydrogenase ame: full=pyridine nucleotide transhydrogenase flags: precursor			ENSDARP00000032730	ENSDARG00000023536
576	AS_rud_dec_c17044	0.658442	0.578246	1.05171	1.07533	1.04639	0.487705	0.84117	1.09647	0.95695	0.872812	serine threonine protein	pediculus humanus corporis serine threonine-protein kinase mrna	mst4_mouse ame: full=serine threonine-protein kinase mst4 ame: full=mammalian ste20-like protein kinase 4 short=mst-4 ame: full=ste20-like kinase mst4	P:auxin biosynthetic process; P:protein amino acid phosphorylation; F:ATP binding; F:protein serine/threonine kinase activity	P:auxin biosynthetic process; P:protein amino acid phosphorylation; F:metal ion binding; P:apoptosis; C:Golgi apparatus; F:ATP binding; F:protein serine/threonine kinase activity	ENSDARP00000110937	ENSDARG00000002210
577	AS_rud_dec_c17060	0.51369	0.053511	1.13416	0.758026	1.41668	0.331321	0.055079	1.11715	0.882841	1.22084	thtr_crigr ame: full=thiosulfate sulfurtransferase ame: full=rhodanese		thtr_crigr ame: full=thiosulfate sulfurtransferase ame: full=rhodanese	C:mitochondrion; F:thiosulfate sulfurtransferase activity; F:transferase activity; P:sulfate transport; C:mitochondrial matrix	C:mitochondrion; F:thiosulfate sulfurtransferase activity; F:transferase activity; P:sulfate transport; C:mitochondrial matrix	ENSDARP00000071960	ENSDARG00000093235
578	AS_rud_dec_c1709	0.318446	0.72689	1.18566	1.00977	0.169815	0.00410062	0.954324	0.327886	0.975089	0.021367
579	AS_rud_dec_c17093	0.992573	0.00111023	1.00164	0.173708	4.11253	0.642335	0.166863	1.04636	1.12689	3.08932	interferon-induced protein 44		if44l_human ame: full=interferon-induced protein 44-like		C:cytoplasm; P:immune response	ENSDARP00000009521	ENSDARG00000092883
580	AS_rud_dec_c17106	0.628123	0.712159	1.06927	1.01826	1.0451	0.824259	0.359026	0.967848	1.14334	1.20647	PREDICTED: hypothetical protein LOC100165398 isoform 1 [Acyrthosiphon pisum]	gallus gallus tau tubulin kinase 1 mrna	ttbk2_mouse ame: full=tau-tubulin kinase 2		P:peptidylserine phosphorylation; F:protein serine/threonine kinase activity	ENSDARP00000025178	ENSDARG00000005670
581	AS_rud_dec_c17131	0.252671	0.486422	1.18386	1.11921	0.169711	0.677691	0.0236425	1.03154	0.690668	2.28003	predicted protein [Nematostella vectensis]	crassostrea ariakensis beta-tubulin-like partial sequence	tbb1_notco ame: full=tubulin beta-1 chain ame: full=beta-1-tubulin	P:microtubulebased movement; F:GTP binding; P:protein polymerization; F:structural molecule activity; F:GTPase activity; C:microtubule	P:microtubulebased movement; F:GTP binding; P:protein polymerization; F:structural molecule activity; F:GTPase activity; C:microtubule	ENSDARP00000061148	ENSDARG00000041723
582	AS_rud_dec_c17132	0.963452	0.182641	0.992386	1.07176	1.60177	0.708917	0.451251	1.01795	1.11129	1.14076
583	AS_rud_dec_c17136	0.502753	0.420804	1.14467	1.14425	0.995735	0.665176	0.717212	1.03674	0.998304	0.982962	PREDICTED: hypothetical protein [Strongylocentrotus purpuratus]	synthetic construct homo sapiens clone haib:100068522 dkfzo004g0734 myocyte enhancer factor 2c protein partial cds	mef2c_pig ame: full=myocyte-specific enhancer factor 2c		P:cardiac cell differentiation; F:histone deacetylase binding; P:chondrocyte differentiation; P:osteoblast differentiation; P:outflow tract morphogenesis; C:nuclear speck; P:positive regulation of genespecific transcription from RNA polymerase II promoter; F:transcription activator activity; P:negative regulation of genespecific transcription from RNA polymerase II promoter; P:positive regulation…	ENSDARP00000021792	ENSDARG00000031756
584	AS_rud_dec_c1714	0.666363	0.74238	1.04483	1.00443	1.00238	0.73758	0.754409	1.00203	0.983367	1.00119
585	AS_rud_dec_c17143	0.952545	0.0223181	0.99016	0.579813	2.51261	0.433698	0.316751	1.102	1.16639	1.08605
586	AS_rud_dec_c17162	0.568722	0.197298	1.10499	1.09983	1.9606	0.119123	0.580057	1.06715	1.06659	0.926656						ENSDARP00000043482	ENSDARG00000028842
587	AS_rud_dec_c17193	0.294057	0.929606	1.18654	0.980219	0.788741	0.472408	0.632394	1.0988	1.04095	0.88575	syntaxin [Melittia cucurbitae]	spisula solidissima gene for zinc finger protein sso- complete cds	stx_aplca ame: full=syntaxin		C:integral to membrane; F:SNAP receptor activity; P:vesiclemediated transport; P:intracellular protein transport; P:neurotransmitter transport
588	AS_rud_dec_c17213	0.301858	0.910131	1.18907	0.978051	0.774973	0.190533	0.850872	1.09402	0.955634	0.765188	hypothetical protein BRAFLDRAFT_87806 [Branchiostoma floridae]		ofut1_mouse ame: full=gdp-fucose protein o-fucosyltransferase 1 ame: full=peptide-o-fucosyltransferase 1 short=o- -1 flags: precursor		P:angiogenesis; P:carbohydrate metabolic process; F:transferase activity, transferring glycosyl groups; P:Notch signaling pathway; P:nervous system development; P:heart development; P:somitogenesis	ENSDARP00000008366	ENSDARG00000008953
589	AS_rud_dec_c17216	0.0503447	0.906674	0.688654	0.97826	0.0362072	0.451777	0.046048	1.10096	0.830348	1.55748	PREDICTED: hypothetical protein LOC552215 [Apis mellifera]
590	AS_rud_dec_c17272	0.641809	0.55218	1.06193	1.08818	1.03731	0.0466433	0.594455	0.84	1.05668	0.599453
591	AS_rud_dec_c17288	0.538674	0.570608	1.12443	1.07724	1.00145	0.78911	0.430443	0.980293	1.12457	1.10917		af108927mercenaria mercenaria microsatellite mme299 sequence
592	AS_rud_dec_c173	0.626837	0.00138456	1.07022	0.200833	1.29848	0.126689	0.0160645	1.07115	0.620967	0.831757	ribosomal protein rps16	salmo salar clone ssal-rgg-519-096 40s ribosomal protein s16 complete cds	rs16_human ame: full=40s ribosomal protein s16	C:ribosome; F:structural constituent of ribosome; P:translation	F:structural constituent of ribosome; F:RNA binding; F:protein binding; P:rRNA processing; C:cytosolic small ribosomal subunit; P:ribosomal small subunit biogenesis; P:translational elongation	ENSDARP00000066897	ENSDARG00000045487
593	AS_rud_dec_c17303	0.627404	0.65711	1.06961	1.04646	1.03191	0.0918438	0.660782	0.998578	1.0268	0.811184	predicted protein [Nematostella vectensis]		uspal_arath ame: full=universal stress protein a-like protein	P:response to stress
594	AS_rud_dec_c17304	0.0454083	0.982131	0.651195	0.99427	0.250191	0.833358	0.560589	0.965729	1.07766	1.08216	hypothetical protein [Paramecium tetraurelia strain d4-2]		sh3r1_danre ame: full= e3 ubiquitin-protein ligase sh3rf1 ame: full=plenty of sh3s short=protein posh ame: full=sh3 domain-containing ring finger protein 1	F:metal ion binding; F:zinc ion binding; F:protein binding		ENSDARP00000112756	ENSDARG00000070470
595	AS_rud_dec_c17308	0.64658	0.510441	1.05863	1.10698	1.10918	0.608038	0.579937	1.05248	1.06679	1.12498	beta tubulin	crassostrea gigas beta-tubulin partial cds	tbb_strpu ame: full=tubulin beta chain ame: full=beta-tubulin	P:microtubulebased movement; F:GTP binding; P:protein polymerization; F:structural molecule activity; F:GTPase activity; C:microtubule	P:microtubulebased movement; F:GTP binding; P:protein polymerization; F:structural molecule activity; F:GTPase activity; C:microtubule	ENSDARP00000061148	ENSDARG00000041723
596	AS_rud_dec_c17309	0.647981	0.741227	1.05781	1.00424	1.00619	0.587606	0.856894	1.06013	0.956334	0.930176	thymidylate kinase	anoplopoma fimbria clone afim-evh-512-259 thymidylate kinase complete cds	kthy_human ame: full=thymidylate kinase ame: full=dtmp kinase	F:thymidylate kinase activity; P:dTDP biosynthetic process; F:ATP binding	P:cell proliferation; P:nucleotide biosynthetic process; P:cell cycle; C:cytosol; F:nucleotide binding; F:nucleoside phosphate kinase activity	ENSDARP00000068373	ENSDARG00000052103
597	AS_rud_dec_c17315	0.327984	0.283531	1.18259	1.15613	0.852635	0.432186	0.602793	1.10317	1.05396	0.843162	short-chain dehydrogenase reductase sdr			F:binding; F:oxidoreductase activity; P:metabolic process; F:catalytic activity		ENSDARP00000097753	ENSDARG00000078847
598	AS_rud_dec_c1732	0.653864	0.590243	1.05554	1.07356	1.04425	0.541018	0.777487	1.0752	0.972328	0.891875	phospholipid-hydroperoxide glutathione peroxidase	xenopus tropicalis finished clone tgas029i20	gpx4_calja ame: full=phospholipid hydroperoxide glutathione mitochondrial short=phgpx ame: full=glutathione peroxidase 4 short=gpx-4 short=gshpx-4 flags: precursor	F:peroxidase activity	C:organelle envelope; P:multicellular organismal process; F:peroxidase activity; C:nucleus; C:mitochondrion	ENSDARP00000103087	ENSDARG00000076836
599	AS_rud_dec_c17334	0.222585	0.826332	1.17183	0.977129	0.143446	0.891814	0.426357	0.964983	1.12907	1.19575
600	AS_rud_dec_c17338	0.32172	0.88472	1.18392	0.976516	0.791984	0.284972	0.2505	1.12517	1.17232	1.02954		spisula solidissima complete sequence
601	AS_rud_dec_c17373	0.943442	0.192047	0.988371	1.08886	1.48748	0.908162	0.296088	0.96594	1.1767	1.26449	hypothetical protein BRAFLDRAFT_122706 [Branchiostoma floridae]	pediculus humanus corporis thioredoxin domain-containing protein 4 mrna	erp44_bovin ame: full=endoplasmic reticulum resident protein 44 short=er protein 44 short=erp44 ame: full=thioredoxin domain-containing protein 4 flags: precursor	P:cell redox homeostasis	C:cytoplasmic part	ENSDARP00000017258	ENSDARG00000019008
602	AS_rud_dec_c17378	0.377854	0.765511	1.18452	0.991604	0.579357	0.657325	0.573807	1.04002	1.07214	1.12433
603	AS_rud_dec_c17385	0.824457	0.569976	0.983852	1.07765	1.10344	0.769731	0.717396	0.986702	0.997865	1.01843	hypothetical protein BRAFLDRAFT_212848 [Branchiostoma floridae]	tetraodon nigroviridis full-length cdna	vps16_mouse ame: full=vacuolar protein sorting-associated protein 16 homolog short=mvps16	C:cytoplasm; P:intracellular protein transport		ENSDARP00000078255	ENSDARG00000059902
604	AS_rud_dec_c17398	0.0321946	0.408697	0.556216	1.15041	0.252618	0.075903	0.475514	0.94916	1.09764	0.445122	achain structure of the ciap2 ring domain		birc3_human ame: full=baculoviral iap repeat-containing protein 3 ame: full=apoptosis inhibitor 2 short=api2 ame: full=c-iap2 ame: full=iap homolog c ame: full=inhibitor of apoptosis protein 1 short=iap-1 short=hiap-1 short=hiap1 ame: full=ring finger protein 49 ame: full=tnfr2-traf-signaling complex protein 1	C:cytoplasm; F:metal ion binding; P:cell surface receptor linked signaling pathway; F:protein binding; F:ubiquitinprotein ligase activity; P:antiapoptosis; C:nucleus	C:cytoplasm; F:metal ion binding; P:cell surface receptor linked signaling pathway; F:protein binding; F:ubiquitinprotein ligase activity; P:antiapoptosis; C:nucleus	ENSDARP00000065554	ENSDARG00000044619
605	AS_rud_dec_c1740	0.77007	0.624356	0.994087	1.05846	1.08089	0.0371207	0.867644	0.775269	0.955528	0.0112513
606	AS_rud_dec_c17437	0.635723	0.112093	1.06656	0.941435	1.17403	0.298926	0.756543	1.12413	0.982762	0.863956
607	AS_rud_dec_c17466	0.0857257	0.919826	0.86377	0.979174	0.169654	0.649611	0.282569	1.04267	1.18065	1.45571	hypothetical protein ATP_00036 [Candidatus Phytoplasma mali]	candidatus phytoplasma mali strain at complete chromosome
608	AS_rud_dec_c17469	0.723905	0.325358	1.01402	1.16949	2.27137	0.789686	0.447672	0.980051	1.11404	1.25687	novel protein					ENSDARP00000120475	ENSDARG00000095040
609	AS_rud_dec_c17475	0.383902	0.166123	1.18297	1.04767	0.882864	0.32676	0.684662	1.11739	1.01488	0.836873			yc8b_schpo ame: full=limr family protein		C:cell part
610	AS_rud_dec_c17484	0.954832	0.214773	0.991058	1.11386	1.46744	0.770825	0.608944	0.986207	1.05067	1.05819
611	AS_rud_dec_c17492	0.241694	0.813855	1.18382	0.978918	0.0953846	0.226719	0.861139	1.11825	0.956343	0.299387
612	AS_rud_dec_c17512	0.916877	0.33112	0.983857	1.16878	1.31144	0.383163	0.650773	1.10983	1.03222	0.854938	dc-stamp domain containing 2		dcst2_human ame: full=dc-stamp domain-containing protein 2		C:integral to membrane; C:membrane	ENSDARP00000072942	ENSDARG00000056077
613	AS_rud_dec_c17518	0.681653	0.486056	1.03579	1.11947	1.12727	0.848008	0.195806	0.964965	1.14689	1.31878	zinc finger protein 271-like	danio rerio zinc finger protein 84-like mrna	zn235_mouse ame: full=zinc finger protein 235 ame: full=zinc finger protein 93 short=zfp-93		F:nucleic acid binding; P:regulation of transcription, DNAdependent; F:metal ion binding; P:regulation of transcription; F:zinc ion binding; C:intracellular; F:DNA binding; C:nucleus	ENSDARP00000107446	ENSDARG00000087036
614	AS_rud_dec_c17520	0.89777	0.239349	0.98305	1.13481	1.38928	0.564644	0.542225	1.068	1.08515	1.00247
615	AS_rud_dec_c17553	0.252661	0.83768	1.18421	0.974739	0.736795	0.237195	0.933312	1.11528	0.967466	0.760582		drosophila mojavensis gi24274 (dmoj\gi24274) mrna				ENSDARP00000122676	ENSDARG00000037708
616	AS_rud_dec_c17569	0.323512	0.757644	1.18301	0.995959	0.536377	0.831932	0.367464	0.965516	1.14367	1.17755
617	AS_rud_dec_c17580	0.545445	0.478767	1.11926	1.11953	0.951528	0.511414	0.43168	1.08906	1.12507	0.984197	hypothetical protein BRAFLDRAFT_119035 [Branchiostoma floridae]
618	AS_rud_dec_c17582	0.817102	0.242818	0.983843	1.13274	1.3656	0.19475	0.324075	1.09929	1.16485	0.788312
619	AS_rud_dec_c17586	0.481598	0.557116	1.15307	1.08729	0.776762	0.826169	0.317664	0.966927	1.16638	1.26852
620	AS_rud_dec_c176	0.162716	0.0426485	1.10798	0.722482	1.34601	0.342711	0.316355	1.11837	1.16616	1.05775		venerupis decussatus epic-pcr fragment clone c11
621	AS_rud_dec_c17600	0.865036	0.324531	0.982515	1.16893	1.35647	0.916287	0.340064	0.967157	1.15835	1.26491	hypothetical protein [Plasmodium berghei strain ANKA]		ddx54_dicdi ame: full=atp-dependent rna helicase ddx54 ame: full=atp-dependent rna helicase hela ame: full=dead box protein 54	P:regulation of transcription, DNAdependent; P:transcription initiation; F:zinc ion binding; F:transcription regulator activity
622	AS_rud_dec_c17612	0.822624	0.263138	0.983772	1.14685	1.43863	0.68691	0.355754	1.02779	1.14623	1.22976
623	AS_rud_dec_c17623	0.171032	0.776121	1.11187	0.989152	0.843565	0.441972	0.666569	1.10221	1.02094	0.958166	Ceramide glucosyltransferase, putative [Pediculus humanus corporis]					ENSDARP00000047953	ENSDARG00000058221
624	AS_rud_dec_c1764	0.587375	0.805037	1.09465	0.979822	0.981531	0.762324	0.727768	0.989628	0.993431	1.00851	cytosolic malate dehydrogenase	clonorchis sinensis cytosolic malate dehydrogenase complete cds	mdhc_chick ame: full=malate cytoplasmic ame: full=cytosolic malate dehydrogenase		F:binding; F:Lmalate dehydrogenase activity; P:malate metabolic process; P:oxidation reduction; P:tricarboxylic acid cycle; P:glycolysis; C:mitochondrion	ENSDARP00000124448	ENSDARG00000092649
625	AS_rud_dec_c17643	0.334254	0.835082	1.18014	0.975219	0.784157	0.0669699	0.863184	0.928751	0.956034	0.694964
626	AS_rud_dec_c17687	0.859567	0.230089	0.981587	1.13016	1.45376	0.851614	0.21798	0.963506	1.16375	1.44277	O-sialoglycoprotein endopeptidase, putative [Ixodes scapularis]	Trichoplax adhaerens hypothetical protein, mRNA	osgep_nemve ame: full=probable trna threonylcarbamoyladenosine biosynthesis protein osgep ame: full=t a37 threonylcarbamoyladenosine biosynthesis protein osgep	F:metalloendopeptidase activity; P:proteolysis; F:zinc ion binding	F:metalloendopeptidase activity; P:proteolysis; F:zinc ion binding	ENSDARP00000067374	ENSDARG00000045846
627	AS_rud_dec_c17693	0.474244	0.766591	1.15796	0.991711	0.888936	0.656141	0.583449	1.04074	1.06527	0.986265	cleavage stimulation factor subunit 2-like	ac011293homo sapiens bac clone rp11-75f5 from complete sequence	nanog_bovin ame: full=homeobox protein nanog ame: full=homeobox transcription factor nanog		P:regulation of transcription, DNAdependent; P:cell proliferation; P:organ development; P:embryonic development; F:DNA binding; P:regulation of cell differentiation; P:negative regulation of cellular process
628	AS_rud_dec_c17699	0.7365	0.604879	1.00655	1.06579	1.08844	0.328769	0.791535	1.11743	0.967247	0.792176		pediculus humanus corporis leucine-rich repeat flightless-interacting mrna
629	AS_rud_dec_c177	0.00669443	0.72967	0.255397	1.0089	0.17614	0.376189	0.678844	1.11078	1.01649	0.799392			txca_caeex ame: full=u3-aranetoxin-ce1a short=u3-aatx-ce1a ame: full=neurotoxic peptide caeron flags: precursor		C:extracellular region; P:pathogenesis
630	AS_rud_dec_c17704	0.819288	0.467876	0.984092	1.12641	1.1953	0.904162	0.387198	0.96565	1.13729	1.23451		spisula solidissima cnrna86 123 complete sequence
631	AS_rud_dec_c17705	0.341374	0.888325	1.18191	0.977087	0.816375	0.869831	0.496128	0.963014	1.09656	1.11688	hypothetical protein BRAFLDRAFT_97410 [Branchiostoma floridae]
632	AS_rud_dec_c17713	0.19805	0.526191	1.16071	1.10101	0.514151	0.0363932	0.461814	0.765789	1.10295	0.382944						ENSDARP00000096176	ENSDARG00000020659
633	AS_rud_dec_c17718	-	-	-	-		0.323805	0.333308	1.11711	1.15818	0.558068
634	AS_rud_dec_c17728	0.295814	0.847643	1.18743	0.975007	0.802138	0.640585	0.534829	1.04753	1.0854	1.02636	39s ribosomal protein mitochondrial		rm03_caeel ame: full= 39s ribosomal protein mitochondrial			ENSDARP00000119779	#N/A
635	AS_rud_dec_c17751	0.837038	0.176937	0.982281	1.06706	1.36596	0.677211	0.622562	1.03216	1.0443	0.964632	vacuolar protein sorting-associated protein 41 homolog		vps41_human ame: full=vacuolar protein sorting-associated protein 41 homolog ame: full=s53		C:membrane fraction; P:Golgi vesicle transport; F:protein binding; C:Golgiassociated vesicle; C:HOPS complex; C:cytosol	ENSDARP00000087407	ENSDARG00000063573
636	AS_rud_dec_c17777	0.678951	0.300251	1.03792	1.15753	1.18177	0.887162	0.00131637	0.964498	0.167455	3.23902	PREDICTED: hypothetical protein [Saccoglossus kowalevskii]	PREDICTED: Saccoglossus kowalevskii hypothetical protein LOC100377647 (LOC100377647), mRNA
637	AS_rud_dec_c17784	0.347815	0.363655	1.18245	1.16278	0.892271	0.336637	0.868269	1.12023	0.95569	0.748723	transmembrane protein 77		dram2_human ame: full=dna damage-regulated autophagy modulator protein 2 ame: full=transmembrane protein 77		P:induction of apoptosis; C:lysosome	ENSDARP00000096675	ENSDARG00000044241
638	AS_rud_dec_c17785	0.236745	0.119704	1.18543	0.954685	1.23065	0.0396077	0.423691	0.797453	1.12992	0.598546	adp-ribosylarginine hydrolase	nematostella vectensis protein partial mrna	adprh_rat ame: full= hydrolase short=adp-ribosylarginine hydrolase ame: full=adp-ribose-l-arginine cleaving enzyme	F:hydrolase activity		ENSDARP00000108490	ENSDARG00000040712
639	AS_rud_dec_c17788	0.781647	0.51762	0.990034	1.10618	1.15335	0.734431	0.573079	1.00341	1.07322	1.07012	hypothetical protein BRAFLDRAFT_63505 [Branchiostoma floridae]		nud15_arath ame: full=nudix hydrolase mitochondrial short= 15 ame: full=coenzyme a diphosphatase nudt15 flags: precursor	F:magnesium ion binding; F:hydrolase activity; F:hydrolase activity, acting on acid anhydrides, in phosphoruscontaining anhydrides; F:manganese ion binding; P:nucleoside diphosphate metabolic process		ENSDARP00000093998	ENSDARG00000070387
640	AS_rud_dec_c17827	0.899186	0.408008	0.983054	1.15127	1.2369	0.4535	0.77051	1.10094	0.976254	0.845933	hypothetical protein MSWAN_1402 [Methanobacterium sp. SWAN-1]
641	AS_rud_dec_c17870	0.818842	0.0368201	0.984237	0.69193	2.41766	0.810122	0.00681769	0.973552	0.452133	3.87	PREDICTED: hypothetical protein [Saccoglossus kowalevskii]	PREDICTED: Saccoglossus kowalevskii hypothetical protein LOC100368117 (LOC100368117), mRNA
642	AS_rud_dec_c179	0.689951	0.56239	1.03252	1.08242	1.0894	0.814834	0.479994	0.971124	1.09784	1.065	PREDICTED: hypothetical protein [Strongylocentrotus purpuratus]	monodelphis domestica suppressor of g2 allele of skp1 homolog mrna	sugt1_bovin ame: full=suppressor of g2 allele of skp1 homolog		F:binding	ENSDARP00000102557	ENSDARG00000020608
643	AS_rud_dec_c17925	0.742003	0.569999	1.00471	1.0774	1.06335	0.275822	0.931844	1.1223	0.966804	0.770611	39s ribosomal protein mitochondrial		rm22_drome ame: full=39s ribosomal protein mitochondrial short=l22mt short=mrp-l22 flags: precursor	F:structural constituent of ribosome; P:translation; C:large ribosomal subunit; C:ribonucleoprotein complex; C:ribosome; C:intracellular		ENSDARP00000080495	ENSDARG00000060798
644	AS_rud_dec_c17926	0.0576086	0.951607	0.724661	0.984263	0.570082	0.8584	0.000315872	0.963239	0.0736667	3.32126	PREDICTED: similar to conserved hypothetical protein [Nasonia vitripennis]		ect2_human ame: full=protein ect2 ame: full=epithelial cell-transforming sequence 2 oncogene		F:guanylnucleotide exchange factor activity; F:signal transducer activity; F:protein binding; P:positive regulation of IkappaB kinase/NFkappaB cascade; P:induction of apoptosis by extracellular signals; C:cytosol	ENSDARP00000004102	ENSDARG00000007278
645	AS_rud_dec_c1793	0.0371648	0.914674	0.596221	0.978027	0.321505	0.102055	0.299626	1.02591	1.17048	0.91027	hypothetical protein DAPPUDRAFT_344656 [Daphnia pulex]		lama_drome ame: full=laminin subunit alpha ame: full=laminin a chain flags: precursor			ENSDARP00000064379	ENSDARG00000022013
646	AS_rud_dec_c17948	0.736126	0.011949	1.00683	0.4754	3.53408	0.0684278	0.454853	0.923346	1.10865	1.42046	chaperone protein
647	AS_rud_dec_c17950	0.456031	0.699037	1.16241	1.0241	0.92244	0.448128	0.534633	1.10224	1.08516	0.932204	gut cathepsin l-like cysteine protease	schistosoma japonicum isolate anhui full length mrna clone	catl_sarpe ame: full=cathepsin l contains: ame: full=cathepsin l heavy chain contains: ame: full=cathepsin l light chain flags: precursor	F:hydrolase activity	F:hydrolase activity	ENSDARP00000062748	ENSDARG00000042753
648	AS_rud_dec_c17957	0.878722	0.366127	0.98133	1.16108	1.34249	0.775929	0.679067	0.984725	1.01638	1.03724
649	AS_rud_dec_c17983	0.768093	0.601446	0.995133	1.06662	1.08992	0.706956	0.742303	1.01858	0.988584	0.996174		salmo salar butyrate response factor 2 mrna
650	AS_rud_dec_c18026	0.489675	0.14601	1.15045	1.01457	1.14513	0.351595	0.525363	1.11714	1.08877	0.978717	tripartite motif protein 2-like		tif1a_human ame: full=transcription intermediary factor 1-alpha short=tif1-alpha ame: full=e3 ubiquitin-protein ligase trim24 ame: full=ring finger protein 82 ame: full=tripartite motif-containing protein 24		F:protein binding; P:transcription	ENSDARP00000043482	ENSDARG00000028842
651	AS_rud_dec_c18032	0.849548	0.0769364	0.981984	0.848922	1.60009	0.031445	0.950426	0.73335	0.97331	0.61951	exocyst complex component 7		exoc7_mouse ame: full=exocyst complex component 7 ame: full=exocyst complex component exo70	P:protein transport; C:exocyst; C:membrane; P:transport; F:molecular_function; P:exocytosis; C:cellular_component; C:plasma membrane; P:biological_process
652	AS_rud_dec_c18034	0.254636	0.379639	1.18154	1.15804	1.21057	0.228795	0.369222	1.11981	1.14304	0.941899	cytochrome p450	venerupis philippinarum cytochrome p450 complete cds	cp2j2_human ame: full=cytochrome p450 2j2 ame: full=arachidonic acid epoxygenase ame: full=cypiij2		P:linoleic acid metabolic process; P:regulation of heart contraction; P:xenobiotic metabolic process; F:arachidonic acid 14,15epoxygenase activity; C:microsome; F:arachidonic acid 11,12epoxygenase activity; P:epoxygenase P450 pathway	ENSDARP00000014763	ENSDARG00000034070
653	AS_rud_dec_c18035	0.994382	0.00231454	1.00201	0.246031	19.8203	0.347331	0.0907389	1.11909	0.991187	1.14019	PREDICTED: similar to 8-oxo-dGTPase [Strongylocentrotus purpuratus]	nematostella vectensis protein partial mrna	8odp_human ame: full= -dihydro-8-oxoguanine triphosphatase ame: full=8-oxo-dgtpase ame: full=nucleoside diphosphate-linked moiety x motif 1 short=nudix motif 1		C:cytoplasm; P:response to oxidative stress; P:nucleobase, nucleoside, nucleotide and nucleic acid metabolic process; F:protein binding; F:GTPase activity	ENSDARP00000040752	ENSDARG00000030573
654	AS_rud_dec_c18046	0.648006	0.384887	1.05773	1.15383	1.77878	0.732667	0.484835	1.00482	1.09583	1.27389
655	AS_rud_dec_c18048	0.653844	0.400338	1.05575	1.14966	2.04817	0.7822	0.246983	0.983408	1.16916	1.99393		PREDICTED: Danio rerio hypothetical protein LOC100332596 (LOC100332596), mRNA
656	AS_rud_dec_c18050	0.328294	0.899561	1.18187	0.977631	0.815239	0.795001	0.589045	0.978318	1.06177	1.06032		venerupis decussatus partial srp54 gene for signal recognition particle 54-kda clone exons a-b
657	AS_rud_dec_c18053	0.725563	0.197968	1.01288	1.09917	1.40559	0.249055	0.39951	1.12023	1.13188	1.13533	predicted protein [Nematostella vectensis]		annu_scham ame: full=annulin ame: full=protein-glutamine gamma-glutamyltransferase ame: full=transglutaminase	P:peptide crosslinking; F:proteinglutamine gammaglutamyltransferase activity	F:metal ion binding; P:peptide crosslinking; F:transferase activity; F:acyltransferase activity; C:membrane; F:proteinglutamine gammaglutamyltransferase activity; C:plasma membrane	ENSDARP00000059360	ENSDARG00000040569
658	AS_rud_dec_c18069	0.384485	0.332972	1.18293	1.1688	1.27367	0.287894	0.151818	1.12434	1.11108	1.53809	GM12394 [Drosophila sechellia]			C:viral capsid
659	AS_rud_dec_c18089	0.143167	0.762749	1.0701	0.992272	0.723215	0.386935	0.804247	1.10678	0.962936	0.890202	novel protein		nud24_arath ame: full=nudix hydrolase chloroplastic short= 24 flags: precursor	P:biological_process; C:cellular_component	F:hydrolase activity; P:biological_process	ENSDARP00000075278	ENSDARG00000058032
660	AS_rud_dec_c18110	0.458696	0.0431777	1.16133	0.721789	2.05383	0.56668	0.100625	1.06767	1.01738	1.21514	Peroxidasin [Acromyrmex echinatior]		pero_drome ame: full=peroxidase short= ame: full=chorion peroxidase flags: precursor			ENSDARP00000010533	ENSDARG00000012535
661	AS_rud_dec_c1812	0.187512	0.547191	1.14723	1.09258	0.8802	0.0313535	0.850761	0.737361	0.955817	0.182047	neurotransmitter-gated ion-channel ligand binding domain protein		ach91_oncmy ame: full=neuronal acetylcholine receptor subunit alpha-9-i ame: full=nicotinic acetylcholine receptor subunit alpha-9-i short=nachr alpha-9-i flags: precursor		C:membrane	ENSDARP00000121332	ENSDARG00000054680
662	AS_rud_dec_c18122	0.812338	0.123047	0.984149	0.963684	1.49141	0.384239	0.316878	1.1079	1.16533	0.687567	hypothetical protein BRAFLDRAFT_88205 [Branchiostoma floridae]		dom3z_xenla ame: full=protein dom3z ame: full=dom-3 homolog z			ENSDARP00000053501	ENSDARG00000036852
663	AS_rud_dec_c18134	0.92773	0.00738025	0.985554	0.38347	2.13285	0.255267	0.0755063	1.12255	0.952714	1.50938						ENSDARP00000010745	ENSDARG00000015628
664	AS_rud_dec_c18165	0.589104	0.810468	1.09319	0.979923	0.971729	0.928608	0.183705	0.968907	1.15015	2.4397	dim1p homolog	tetraodon nigroviridis full-length cdna	txn4a_human ame: full=thioredoxin-like protein 4a ame: full=dim1 protein homolog ame: full=spliceosomal u5 snrnp-specific 15 kda protein ame: full=thioredoxin-like u5 snrnp protein u5-15kd	C:spliceosomal complex; F:protein binding; P:mitosis; P:spliceosome assembly; P:cell division	C:cytoplasm; C:U5 snRNP; C:spliceosomal complex; F:protein binding; P:mitosis; P:spliceosome assembly; P:cell division	ENSDARP00000011451	ENSDARG00000036190
665	AS_rud_dec_c18187	0.0588567	0.956253	0.732422	0.985117	0.141171	0.789261	0.25346	0.979958	1.17051	1.14582	camp-regulated guanine nucleotide exchange factor ii-like
666	AS_rud_dec_c18188	0.092754	0.958301	0.887698	0.985841	0.268239	0.50028	0.660531	1.09518	1.02732	0.906873	hypothetical protein BRAFLDRAFT_78389 [Branchiostoma floridae]		lrig1_human ame: full=leucine-rich repeats and immunoglobulin-like domains protein 1 short=lig-1 flags: precursor	P:proteolysis; F:serinetype endopeptidase activity; F:catalytic activity; F:protein binding	C:integral to membrane; C:membrane; F:protein binding	ENSDARP00000068642	ENSDARG00000052322
667	AS_rud_dec_c18215	0.995306	0.000195332	1.00214	0.0824242	2.98465	0.912782	0.0195169	0.966886	0.65649	1.59009
668	AS_rud_dec_c18229	0.694009	0.68181	1.02952	1.03321	1.03547	0.569567	0.121494	1.06636	1.05397	1.90811	hypothetical protein BRAFLDRAFT_117224 [Branchiostoma floridae]		asah1_pantr ame: full=acid ceramidase short=ac short=acdase short=acid cdase ame: full=acylsphingosine deacylase ame: full=n-acylsphingosine amidohydrolase flags: precursor	P:lipid metabolic process; C:lysosome	P:lipid metabolic process; C:lysosome; F:hydrolase activity; F:ceramidase activity	ENSDARP00000007893	ENSDARG00000037091
669	AS_rud_dec_c18261	0.961035	0.0737106	0.991877	0.837894	1.87064	0.999791	0.00475238	1.00001	0.361413	3.08984	asparaginyl-trna cytoplasmic	nasonia vitripennis mrna	sync_bovin ame: full=asparaginyl-trna cytoplasmic ame: full=asparagine--trna ligase short=		F:ligase activity; F:binding	ENSDARP00000081180	ENSDARG00000061100
670	AS_rud_dec_c1828	0.341503	0.546258	1.18206	1.09417	0.829671	0.0753062	0.6983	0.947626	1.01027	0.579085	suppressor of cytokine signaling 2		socs2_human ame: full=suppressor of cytokine signaling 2 short=socs-2 ame: full=cytokine-inducible sh2 protein 2 short=cis-2 ame: full=stat-induced stat inhibitor 2 short=ssi-2	P:intracellular signaling pathway; F:protein binding	P:negative regulation of cellular process; P:signal transmission; P:intracellular signaling pathway; F:signal transducer activity; F:insulinlike growth factor receptor binding; P:response to estradiol stimulus; P:growth hormone receptor signaling pathway; F:molecular adaptor activity	ENSDARP00000033824	ENSDARG00000045557
671	AS_rud_dec_c18285	0.548916	0.593065	1.11766	1.07169	1.03915	0.486504	0.775669	1.09659	0.97371	0.880601	hypothetical protein BRAFLDRAFT_86315 [Branchiostoma floridae]
672	AS_rud_dec_c1829	0.544543	0.224201	1.11923	1.12464	0.225968	0.562719	0.5747	1.06985	1.07167	0.936519		drosophila melanogaster mucin related 82c mrna
673	AS_rud_dec_c18292	0.672399	0.390738	1.04139	1.15374	1.04411	0.640706	0.516512	1.04736	1.08914	0.947506	unnamed protein product [Blastocystis hominis]		ycf1_ipopu ame: full= membrane protein ycf1 ame: full=rf19		C:plastid; C:chloroplast; C:integral to membrane; C:membrane; C:chloroplast membrane	ENSDARP00000057912	ENSDARG00000003146
674	AS_rud_dec_c18300	0.0135612	0.893462	0.367393	0.977257	0.599927	0.274169	0.721571	1.12209	0.995655	0.814602		venerupis decussatus partial srp54 gene for signal recognition particle 54-kda clone exons a-b
675	AS_rud_dec_c18301	0.0434284	0.348478	0.640614	1.16508	0.352583	0.0357257	0.89111	0.760898	0.957924	0.72036	hypothetical protein BRAFLDRAFT_218681 [Branchiostoma floridae]	Branchiostoma floridae hypothetical protein, mRNA	supt3_human ame: full=transcription initiation protein spt3 homolog ame: full=spt3-like protein	P:transcription from RNA polymerase II promoter; F:RNA polymerase II transcription factor activity	P:regulation of transcription from RNA polymerase II promoter; P:histone deubiquitination; P:histone H3 acetylation; C:transcription factor TFTC complex; C:STAGA complex; F:histone acetyltransferase activity; F:transcription coactivator activity	ENSDARP00000020484	ENSDARG00000002776
676	AS_rud_dec_c18303	0.868216	0.283989	0.981563	1.15596	1.6392	0.294891	0.582113	1.12192	1.06659	0.793962	60s ribosomal export protein nmd3-like	PREDICTED: Monodelphis domestica hypothetical protein LOC100015345 (LOC100015345), mRNA	nmd3_bovin ame: full=60s ribosomal export protein nmd3		C:nucleolus; P:protein transport; C:nucleoplasm; C:cytoplasm	ENSDARP00000012858	ENSDARG00000015676
677	AS_rud_dec_c1831	0.867887	0.34474	0.981748	1.16461	1.41877	0.671288	0.303363	1.03599	1.17232	1.47451	loc100135166 protein		k0232_human ame: full=uncharacterized protein kiaa0232		F:ATP binding; F:nucleotide binding	ENSDARP00000103265	ENSDARG00000052244
678	AS_rud_dec_c18322	0.655825	0.24248	1.05491	1.13344	1.18939	0.524095	0.0893761	1.08198	0.986309	1.02326			cj058_bovin ame: full=upf0765 protein c10orf58 homolog flags: precursor		C:mitochondrion; F:oxidoreductase activity; F:antioxidant activity; C:extracellular region
679	AS_rud_dec_c18326	0.25732	0.380949	1.18648	1.15748	1.20275	0.720758	0.567297	1.012	1.07476	1.02527		spisula solidissima cnrna86 123 complete sequence
680	AS_rud_dec_c18327	0.422143	0.676573	1.16726	1.03474	0.826645	0.869379	0.097333	0.962972	1.01037	1.65124			med8_drome ame: full=mediator of rna polymerase ii transcription subunit 8 ame: full=mediator complex subunit 8		P:transcription initiation from RNA polymerase II promoter; F:RNA polymerase II transcription mediator activity; C:mediator complex
681	AS_rud_dec_c18356	0.997481	0.0288043	1.00238	0.633649	2.62634	0.725136	0.34207	1.00953	1.15562	1.08885	Globin D, coelomic, putative [Pediculus humanus corporis]		cygb2_danre ame: full=cytoglobin-2		F:metal ion binding; F:oxygen transporter activity; C:cytoplasm; F:heme binding; F:oxygen binding; P:oxygen transport; P:transport	ENSDARP00000045749	ENSDARG00000032896
682	AS_rud_dec_c18367	0.110972	0.914384	0.961001	0.978017	0.317834	0.567622	0.785202	1.06743	0.96967	0.921164
683	AS_rud_dec_c18371	0.507311	0.741751	1.14124	1.00417	0.956642	0.518577	0.831265	1.08483	0.95657	0.913001	hypothetical protein BRAFLDRAFT_270748 [Branchiostoma floridae]		u640_drome ame: full=upf0640 protein cg32736	P:regulation of translational fidelity	F:molecular_function; P:biological_process	ENSDARP00000073880	ENSDARG00000056855
684	AS_rud_dec_c18373	0.434794	0.672477	1.17063	1.03805	0.911663	0.753659	0.597815	0.994901	1.05515	1.06938	transposase [Bythograea thermydron]	portunus pelagicus mariner-like transposon clone
685	AS_rud_dec_c18386	0.301254	0.213015	1.18938	1.11554	1.07429	0.0558415	0.450399	0.88193	1.11213	0.78495						ENSDARP00000099250	ENSDARG00000074754
686	AS_rud_dec_c18414	0.652449	0.719484	1.05631	1.01539	1.01477	0.844379	0.377918	0.965626	1.13652	1.34048	loc798996 protein		zp4_felca ame: full=zona pellucida sperm-binding protein 4 ame: full=zona pellucida glycoprotein 4 short=zp-4 ame: full=zona pellucida protein b contains: ame: full=processed zona pellucida sperm-binding protein 4 flags: precursor		P:single fertilization; F:receptor activity; C:integral to membrane; C:membrane; F:acrosin binding; C:proteinaceous extracellular matrix; C:extracellular region; C:plasma membrane	ENSDARP00000099884	ENSDARG00000079034
687	AS_rud_dec_c1842	0.35312	0.791354	1.17975	0.983629	0.784473	0.163591	0.795737	1.07927	0.966055	0.703085	cg8675 cg8675-pa	nematostella vectensis protein partial mrna	ci085_human ame: full=uncharacterized protein c9orf85			ENSDARP00000051565	ENSDARG00000035570
688	AS_rud_dec_c18422	0.829014	0.521923	0.983977	1.10503	1.16778	0.642936	0.759824	1.04636	0.981828	0.996362	PREDICTED: similar to AGAP003240-PA [Tribolium castaneum]		jagn1_human ame: full=protein jagunal homolog 1		C:endoplasmic reticulum membrane; C:integral to membrane; C:endoplasmic reticulum; C:membrane
689	AS_rud_dec_c18426	0.95549	0.146188	0.990929	1.0153	1.60388	0.296553	0.612443	1.12244	1.04805	0.790486
690	AS_rud_dec_c18432	0.697563	0.706709	1.02669	1.01936	1.02825	0.717788	0.726365	1.01414	0.994913	1.00284	mitochondrial mmp37-like protein	danio rerio zgc:123195 (zgc:123195) mrna	mmp37_danre ame: full=mmp37-like mitochondrial flags: precursor		P:protein transport; C:mitochondrion; P:transmembrane transport	ENSDARP00000058668	ENSDARG00000040113
691	AS_rud_dec_c18447	0.75799	0.516442	0.998771	1.10519	1.15752	0.584737	0.770659	1.06194	0.976354	0.943283		cyclina sinensis clone cs39 microsatellite sequence
692	AS_rud_dec_c18457	0.710134	0.702837	1.02176	1.02257	1.02945	0.47498	0.667766	1.09695	1.02065	0.889254	unnamed protein product [Tetraodon nigroviridis]	lithognathus mormyrus clone lmos8p08a10 mrna sequence	edf1_xenla ame: full=endothelial differentiation-related factor 1 homolog short=edf-1		F:sequencespecific DNA binding; P:regulation of transcription; C:nucleus	ENSDARP00000026769	ENSDARG00000009950
693	AS_rud_dec_c18505	0.976187	0.0727059	0.997974	0.829861	1.79499	0.737459	0.277118	1.00216	1.17613	1.25228	hypothetical protein BRAFLDRAFT_86801 [Branchiostoma floridae]		fbcdb_xenla ame: full=fibrinogen c domain-containing protein 1-b	F:calcium ion binding; F:receptor binding; C:extracellular space; P:signal transduction	F:metal ion binding; F:chitin binding; F:receptor binding; C:integral to membrane; C:extracellular space; C:membrane; P:signal transduction	ENSDARP00000091522	ENSDARG00000069305
694	AS_rud_dec_c18506	0.154124	0.829856	1.08557	0.976156	0.123829	0.579357	0.405781	1.06418	1.13042	1.34735	zinc dhhc-type containing 3-like
695	AS_rud_dec_c18510	0.557715	0.53219	1.1112	1.09919	1.04774	0.221027	0.510553	1.11453	1.09038	0.854534	predicted protein [Nematostella vectensis]			P:response to stress
696	AS_rud_dec_c1853	0.00152316	0.963194	0.137727	0.987445	0.154302	0.0930279	0.9309	0.999033	0.96647	0.574231	serine protease	hyriopsis cumingii serine protease complete cds	klkb1_human ame: full=plasma kallikrein ame: full=fletcher factor ame: full=kininogenin ame: full=plasma prekallikrein contains: ame: full=plasma kallikrein heavy chain contains: ame: full=plasma kallikrein light chain flags: precursor	F:serinetype endopeptidase activity; P:proteolysis	P:zymogen activation; P:positive regulation of biological process; P:regulation of response to external stimulus; P:regulation of response to stress; C:extracellular region; P:blood coagulation	ENSDARP00000061480	ENSDARG00000056765
697	AS_rud_dec_c18546	0.242967	0.324417	1.18463	1.16882	0.87923	0.0172165	0.953454	0.620902	0.974841	0.395797	octopine dehydrogenase			F:catalytic activity
698	AS_rud_dec_c18564	0.945403	0.0151045	0.988492	0.516781	4.03145	0.144042	0.199579	1.07212	1.15068	1.58685	PREDICTED: uncharacterized protein K02A2.6-like [Xenopus (Silurana) tropicalis]
699	AS_rud_dec_c18591	0.792398	0.277486	0.988899	1.15068	2.38361	0.387991	0.826786	1.10551	0.956687	0.710334	Globin D, coelomic, putative [Pediculus humanus corporis]
700	AS_rud_dec_c18608	0.853652	0.243563	0.981432	1.13394	1.56853	0.0689838	0.957656	0.923722	0.976213	0.411581	transposase [Portunus pelagicus]
701	AS_rud_dec_c18626	0.850444	0.384427	0.981552	1.15519	1.28694	0.777818	0.564233	0.9848	1.07492	1.0604		spisula solidissima cnrna86 123 complete sequence
702	AS_rud_dec_c18630	0.417354	0.651306	1.17029	1.04825	0.8329	0.416104	0.785119	1.10695	0.96991	0.869541	kidney mitochondrial carrier protein 1-like	crassostrea virginica isolate contig1l mitochondrial ucp5-like protein complete cds nuclear gene for mitochondrial product	kmcp1_human ame: full=kidney mitochondrial carrier protein 1 ame: full=solute carrier family 25 member 30		F:binding; C:mitochondrial inner membrane; P:transmembrane transport; P:mitochondrial transport; C:integral to membrane	ENSDARP00000039365	ENSDARG00000026680
703	AS_rud_dec_c18677	0.0923684	0.821104	0.887055	0.978342	0.250182	0.120586	0.961727	1.0693	0.977799	0.656685	restriction endonuclease		t2m3_metja ame: full=type-2 restriction enzyme short= ame: full=endonuclease ame: full=type ii restriction enzyme	P:DNA restrictionmodification system; F:endonuclease activity; F:Type II sitespecific deoxyribonuclease activity; F:DNA binding	F:nuclease activity
704	AS_rud_dec_c18683	0.638591	0.0593716	1.06508	0.781427	1.26616	0.749202	0.678302	0.994931	1.01654	1.01753	PREDICTED: hypothetical protein [Saccoglossus kowalevskii]
705	AS_rud_dec_c18697	0.72439	0.010405	1.01358	0.452781	4.34917	0.0949911	0.877765	1.00469	0.95666	0.648491	alkaline phosphatase	strongylocentrotus purpuratus hypothetical loc584464 mrna	ppbt_chick ame: full=alkaline tissue-nonspecific isozyme short=ap-tnap short=tnsalp flags: precursor	F:hydrolase activity	F:metal ion binding; F:alkaline phosphatase activity; P:response to antibiotic; P:metabolic process; F:hydrolase activity; C:anchored to membrane; P:response to vitamin D; C:plasma membrane	ENSDARP00000019098	ENSDARG00000039048
706	AS_rud_dec_c18705	0.0153048	0.844095	0.389616	0.975599	0.40624	0.824554	0.023912	0.96706	0.691322	2.48758	cytochrome p450 cyp6au1		c13b1_caeel ame: full= cytochrome p450 cyp-13b1		F:oxidoreductase activity
707	AS_rud_dec_c18707	0.498858	0.62553	1.14706	1.05787	0.885861	0.91264	0.391897	0.966881	1.13537	1.20471
708	AS_rud_dec_c18739	0.213561	0.41096	1.16942	1.14889	1.2457	0.396025	0.414029	1.10522	1.13154	0.691952	myosuppressin receptor			F:receptor activity; C:integral to membrane; P:Gprotein coupled receptor protein signaling pathway		ENSDARP00000103106	ENSDARG00000074633
709	AS_rud_dec_c18741	0.747253	0.126181	1.00255	0.972907	1.89254	0.325468	0.721447	1.11734	0.995779	0.799866	thrombospondin 4	mus musculus thrombospondin 4 mrna	comp_human ame: full=cartilage oligomeric matrix protein short=comp ame: full=thrombospondin-5 short=tsp5 flags: precursor	F:calcium ion binding; P:cell adhesion; C:extracellular region	P:limb development; P:organ morphogenesis; F:heparin binding; F:collagen binding; P:skeletal system development; F:extracellular matrix structural constituent; F:calcium ion binding; F:heparan sulfate proteoglycan binding; P:antiapoptosis; C:extracellular region	ENSDARP00000070464	ENSDARG00000053865
710	AS_rud_dec_c18743	0.0651239	0.696685	0.773103	1.02497	0.665092	0.0590738	0.91052	0.901439	0.961215	0.498598	homeobox prot-oncogene	crassostrea angulata hox12 protein isoform 3 complete cds	pbx1_xentr ame: full=pre-b-cell leukemia transcription factor 1 ame: full=homeobox protein pbx1	C:nucleus; F:transcription factor activity	P:positive regulation of transcription from RNA polymerase II promoter; C:transcription factor complex; P:neural crest cell fate specification; F:sequencespecific DNA binding; P:nervous system development; F:transcription activator activity; F:transcription factor activity	ENSDARP00000104771	ENSDARG00000089550
711	AS_rud_dec_c18757	0.654727	0.0136934	1.05595	0.500472	3.50445	0.000127206	0.996212	0.055625	0.997924	0.113637		Gallus gallus BAC clone CH261-18C16 from chromosome unknown, complete sequence
712	AS_rud_dec_c18770	0.511109	0.590557	1.13584	1.07356	0.941428	0.60921	0.692846	1.05256	1.01222	1.00726	lipoate-protein ligase	apis mellifera wrn exonuclease mrna	lipt2_danre ame: full= lipoyltransferase mitochondrial ame: full=lipoate-protein ligase b ame: full=lipoyl octanoyl transferase ame: full=octanoyl- -protein n-octanoyltransferase flags: precursor	F:acyltransferase activity; P:cellular metabolic process	F:transferase activity	ENSDARP00000092768	ENSDARG00000069852
713	AS_rud_dec_c18774	0.443552	0.00432962	1.16691	0.318995	0.0816529	0.527534	0.00438076	1.08174	0.354335	3.43339	dc2-related axonemal dynein intermediate chain 4		rad50_metka ame: full=dna double-strand break repair rad50 atpase		F:hydrolase activity	ENSDARP00000093124	ENSDARG00000020834
714	AS_rud_dec_c18784	0.0404007	0.929446	0.61822	0.980346	0.458156	0.182935	0.104699	1.09207	1.02095	1.50249	hypothetical protein BRAFLDRAFT_117317 [Branchiostoma floridae]		dhb14_human ame: full=17-beta-hydroxysteroid dehydrogenase 14 short=17-beta-hsd 14 ame: full=17-beta-hydroxysteroid dehydrogenase dhrs10 ame: full=dehydrogenase reductase sdr family member 10 ame: full=retinal short-chain dehydrogenase reductase retsdr3	F:binding; F:catalytic activity	P:steroid catabolic process; C:cytosol; F:testosterone 17betadehydrogenase (NADP+) activity; F:protein binding; F:estradiol 17betadehydrogenase activity	ENSDARP00000071579	ENSDARG00000054842
715	AS_rud_dec_c18795	0.692955	0.304828	1.03004	1.16135	1.56935	0.843837	0.12955	0.965716	1.06198	3.09565		borrelia burgdorferi complete genome
716	AS_rud_dec_c18803	0.961884	0.085842	0.992239	0.876999	2.01848	0.934639	0.0534003	0.970352	0.877031	1.89606	von willebrand factor d and egf domain-containing protein		wif1_danre ame: full=wnt inhibitory factor 1 short=wif-1 flags: precursor		P:multicellular organismal development; P:Wnt receptor signaling pathway; C:extracellular region	ENSDARP00000019818	ENSDARG00000005541
717	AS_rud_dec_c18807	0.0498772	0.946305	0.686304	0.984042	0.258699	0.945338	0.0621153	0.974088	0.903514	4.00374	unnamed protein product [Tetraodon nigroviridis]	xenopus laevis scd6 homolog b mrna	ls14b_mouse ame: full=protein lsm14 homolog b ame: full=protein fam61b ame: full=rna-associated protein 55b short=mrap55b			ENSDARP00000033806	ENSDARG00000025386
718	AS_rud_dec_c18808	0.297869	0.749076	1.18883	1.00037	0.76409	0.531468	0.351745	1.07984	1.14624	0.982447	spra protein	pongo abelii sepiapterin reductase-like mrna	spre_merun ame: full=sepiapterin reductase short=spr ame: full=benzil reductase	P:metabolic process; F:catalytic activity	P:metabolic process; F:sepiapterin reductase activity	ENSDARP00000002775	ENSDARG00000004406
719	AS_rud_dec_c1881	0.529862	0.819266	1.12732	0.978831	0.931748	0.842749	0.500602	0.966527	1.09589	1.17776
720	AS_rud_dec_c1882	0.364636	0.650829	1.18248	1.04881	0.526384	0.304396	0.555018	1.1206	1.08016	0.343635	ribosomal protein	mytilus galloprovincialis mrna for ribosomal protein (p0 gene)	rla0_chick ame: full=60s acidic ribosomal protein p0 ame: full=60s ribosomal protein l10e	C:ribosome; F:structural constituent of ribosome; P:ribosome biogenesis; P:translational elongation	C:ribosome; F:structural constituent of ribosome; P:ribosome biogenesis; P:translational elongation	ENSDARP00000067953	ENSDARG00000051783
721	AS_rud_dec_c18821	0.0737838	0.700361	0.813492	1.02313	0.837287	0.718728	0.00874937	1.01311	0.480118	1.24695	one cut homeobox 1	schistosoma mansoni one cut domain family complete cds	onec_drome ame: full=homeobox protein onecut	F:DNA binding		ENSDARP00000026697	ENSDARG00000007982
722	AS_rud_dec_c18826	0.361999	0.338294	1.18274	1.17008	0.760614	0.0660294	0.54157	0.928593	1.08508	1.28119		venerupis philippinarum omega glutathione s-transferase complete cds				ENSDARP00000120397	ENSDARG00000033285
723	AS_rud_dec_c18833	0.446465	0.037995	1.16533	0.699841	15.0776	0.272776	0.359841	1.12429	1.1436	0.806064	catchin protein	lycosa singoriensis clone lssin1006 myosin heavy chain partial cds	mys_aeqir ame: full=myosin heavy striated muscle	C:myosin complex	C:cytoplasm; F:protein binding; C:myosin complex; F:nucleotide binding	ENSDARP00000011269	ENSDARG00000001993
724	AS_rud_dec_c18855	0.512363	0.340743	1.13537	1.16839	0.978755	0.14431	0.576853	1.07183	1.07154	0.669634	hypothetical protein BRAFLDRAFT_188324 [Branchiostoma floridae]		tif1b_human ame: full=transcription intermediary factor 1-beta short=tif1-beta ame: full=e3 sumo-protein ligase trim28 ame: full=krab-associated protein 1 short=kap-1 ame: full=krab-interacting protein 1 short=krip-1 ame: full=nuclear corepressor kap-1 ame: full=ring finger protein 96 ame: full=tripartite motif-containing protein 28	F:metal ion binding; F:zinc ion binding; F:protein binding; C:intracellular	P:cellular macromolecule metabolic process; F:protein binding; C:intracellular; P:primary metabolic process	ENSDARP00000100207	ENSDARG00000016181
725	AS_rud_dec_c18861	0.204811	0.792334	1.16646	0.98318	0.635423	0.174527	0.745773	1.08685	0.987846	0.873323	PREDICTED: polyprotein-like [Saccoglossus kowalevskii]
726	AS_rud_dec_c18866	0.39005	0.674782	1.17844	1.03632	0.761578	0.411953	0.0376131	1.106	0.792651	3.71493	gtp binding protein		agp1_ascsu ame: full=gtp-binding protein agp-1		F:nucleotide binding	ENSDARP00000095598	ENSDARG00000071059
727	AS_rud_dec_c1887	0.104735	0.639986	0.94153	1.05191	0.154111	0.757033	0.112985	0.992426	1.03198	1.29021	tpa_exp: tyrosine recombinase
728	AS_rud_dec_c18902	0.68565	0.67815	1.03475	1.0351	1.03946	0.880381	0.531403	0.964621	1.08633	1.11295		anoplopoma fimbria clone afim-evh-502-285 prostaglandin e synthase 3 complete cds
729	AS_rud_dec_c18922	0.741316	0.631445	1.00485	1.05722	1.06741	0.855636	0.46879	0.963304	1.10008	1.17723
730	AS_rud_dec_c18929	0.170492	0.649492	1.11147	1.04957	0.518947	0.157304	0.806416	1.08485	0.962485	0.712424	atp binding domain 1 member isoform cra_c	oncorhynchus mykiss atp-binding domain 1 family member b mrna	gpn3_xenla ame: full=gpn-loop gtpase 3 ame: full=atp-binding domain 1 family member c	F:GTP binding; C:protein complex	F:GTP binding	ENSDARP00000065754	ENSDARG00000069525
731	AS_rud_dec_c18932	0.432915	0.626022	1.16987	1.05793	0.926564	0.705242	0.524208	1.01852	1.08945	1.09809		spisula solidissima cnrna86 123 complete sequence
732	AS_rud_dec_c18938	0.97899	0.0597443	0.999226	0.782634	3.14733	0.36983	0.303445	1.11148	1.17199	1.3168	novel protein mouse heat shock 70kda protein 12a		hs12a_mouse ame: full=heat shock 70 kda protein 12a		F:ATP binding; F:molecular_function; F:nucleotide binding; P:biological_process; C:cellular_component	ENSDARP00000090523	ENSDARG00000068869
733	AS_rud_dec_c18944	0.996817	0.0202664	1.00214	0.55227	2.68395	0.296768	0.734517	1.12204	0.990947	0.79671	conserved hypothetical protein [Ixodes scapularis]		abra_pig ame: full=actin-binding rho-activating protein ame: full=striated muscle activator of rho-dependent signaling short=stars		C:cytoskeleton; F:protein binding; C:cytoplasm; P:protein transport; P:positive regulation of transcription	ENSDARP00000046856	ENSDARG00000033854
734	AS_rud_dec_c18960	0.61371	0.599655	1.0778	1.06766	1.01442	0.63203	0.670635	1.04737	1.01913	1.01545	elmo domain-containing protein 2	monodelphis domestica elmo ced-12 domain containing 1 mrna	elmd2_mouse ame: full=elmo domain-containing protein 2	P:phagocytosis	F:molecular_function; P:phagocytosis; P:biological_process; C:cellular_component	ENSDARP00000121476	ENSDARG00000052370
735	AS_rud_dec_c19037	0.331639	0.558541	1.1817	1.08551	0.913705	0.642834	0.650089	1.04644	1.03289	1.02973
736	AS_rud_dec_c19041	0.437382	0.600976	1.16901	1.06688	0.833857	0.16324	0.555058	1.07899	1.07994	0.393739	pedal retractor muscle myosin heavy chain	bombyx mandarina myosin heavy chain partial alternatively spliced	mys_aeqir ame: full=myosin heavy striated muscle	C:myosin filament; F:ATP binding; F:motor activity	C:myosin filament; F:actin binding; F:ATP binding; C:myofibril; F:motor activity; F:calmodulin binding	ENSDARP00000090306	ENSDARG00000079564
737	AS_rud_dec_c19042	0.444827	0.748192	1.16696	1.00131	0.839816	0.132772	0.243127	1.07578	1.16709	0.992128	interferon-induced protein 44		if44l_human ame: full=interferon-induced protein 44-like		C:cytoplasm; P:immune response	ENSDARP00000009521	ENSDARG00000092883
738	AS_rud_dec_c1905	0.56307	0.632435	1.10839	1.05735	0.975061	0.487676	0.699115	1.09659	1.00946	1.03041	probable histone-binding protein caf1	apis mellifera chromatin assembly factor 1 subunit mrna	rbbp4_human ame: full=histone-binding protein rbbp4 ame: full=chromatin assembly factor 1 subunit c short=caf-1 subunit c ame: full=chromatin assembly factor i p48 subunit short=caf-i 48 kda subunit short=caf-i p48 ame: full=nucleosome-remodeling factor subunit rbap48 ame: full=retinoblastoma-binding protein 4 short=rbbp-4 ame: full=retinoblastoma-binding protein p48		C:ESC/E(Z) complex; F:histone binding; P:cell cycle; P:regulation of transcription; P:DNA replication; P:negative regulation of cell proliferation; C:NuRD complex; F:DNAdependent ATPase activity; F:histone deacetylase binding; C:Sin3 complex; P:chromatin remodeling	ENSDARP00000048143	ENSDARG00000029058
739	AS_rud_dec_c19100	0.512014	0.820949	1.13532	0.978408	0.906528	0.487276	0.766382	1.09657	0.976861	0.950548	plexin a- partial					ENSDARP00000042780	ENSDARG00000036985
740	AS_rud_dec_c19141	0.597792	0.786036	1.08842	0.984489	0.972924	0.740693	0.736956	0.99899	0.989942	1.00735		danio rerio chromodomain helicase dna binding protein 8 mrna
741	AS_rud_dec_c19143	0.795135	0.587666	0.987976	1.07434	1.10363	0.776789	0.683878	0.985191	1.01565	1.03504	eps15r protein		ep15r_human ame: full=epidermal growth factor receptor substrate 15-like 1 ame: full=eps15-related protein short=eps15r	F:calcium ion binding	C:membrane	ENSDARP00000072017	ENSDARG00000044212
742	AS_rud_dec_c19161	0.94062	0.0865092	0.987198	0.879299	1.67141	0.711605	0.203663	1.01659	1.15239	1.16823	PREDICTED: Upf1-like [Saccoglossus kowalevskii]		cp007_mouse ame: full=uncharacterized protein c16orf7 homolog ame: full=5-day ovary-specific transcript 1 protein		F:molecular_function; P:biological_process	ENSDARP00000004277	ENSDARG00000019195
743	AS_rud_dec_c1917	0.518865	0.330819	1.13159	1.1689	1.03324	0.321104	0.715562	1.11466	0.999587	0.861103	hypothetical protein DAPPUDRAFT_306977 [Daphnia pulex]	Branchiostoma floridae hypothetical protein, mRNA	bup1_human ame: full=beta-ureidopropionase ame: full=bup-1 ame: full=beta-alanine synthase ame: full=n-carbamoyl-beta-alanine amidohydrolase		P:nitrogen compound metabolic process; C:cytosol; F:metal ion binding; F:betaureidopropionase activity	ENSDARP00000002199	ENSDARG00000011521
744	AS_rud_dec_c19173	0.76901	0.36772	0.994749	1.16137	1.28029	0.663774	0.590356	1.03709	1.06085	1.06138
745	AS_rud_dec_c19184	0.929071	0.153268	0.9857	1.03104	1.8775	0.899756	0.21107	0.965438	1.15687	3.24397
746	AS_rud_dec_c19187	0.581608	0.239564	1.09786	1.13428	0.987092	0.280173	0.694704	1.12109	1.01176	0.813825
747	AS_rud_dec_c19219	0.695313	0.571217	1.02948	1.07678	1.07533	0.568969	0.637633	1.06609	1.03833	0.957185	unnamed protein product [Tetraodon nigroviridis]	ictalurus punctatus transcription factor iiia mrna	tf3a_ictpu ame: full=transcription factor iiia short=tfiiia		F:DNA binding; P:regulation of transcription; F:RNA binding; C:nucleus; F:zinc ion binding	ENSDARP00000096703	ENSDARG00000071583
748	AS_rud_dec_c19246	0.0239497	0.348513	0.481936	1.16492	0.488588	0.914226	0.0364218	0.966951	0.784077	1.52665	lys-63-specific deubiquitinase brcc36-like	anolis carolinensis lys-63-specific deubiquitinase brcc36-like mrna	brcc3_rat ame: full=lys-63-specific deubiquitinase brcc36 ame: full=brca1-a complex subunit brcc36 ame: full=brca1 brca2-containing complex subunit 3 ame: full=brca1 brca2-containing complex subunit 36 ame: full=brisc complex subunit brcc36		F:polyubiquitin binding; P:positive regulation of DNA repair; F:ubiquitin thiolesterase activity; P:response to Xray; P:doublestrand break repair; P:histone H2A K63linked deubiquitination; F:enzyme regulator activity; C:BRISC complex; F:metallopeptidase activity; C:BRCA1A complex; F:ubiquitinspecific protease activity; P:G2/M transition DNA damage checkpoint; C:nuclear ubiquitin ligase complex	ENSDARP00000104290	ENSDARG00000078456
749	AS_rud_dec_c19247	0.151964	0.245976	1.08407	1.1338	0.785054	0.00720074	0.673849	0.428766	1.01838	0.473324	loc100036702 protein		gor_pantr ame: full=exonuclease gor ame: full=antigen gor ame: full=rna exonuclease 1 homolog-like	F:nucleic acid binding; F:exonuclease activity; C:intracellular	F:hydrolase activity; C:intracellular	ENSDARP00000069645	ENSDARG00000037002
750	AS_rud_dec_c19250	0.832081	0.0630176	0.982676	0.791986	1.46099	0.537049	0.0806032	1.07679	0.957453	1.09766						ENSDARP00000115247	ENSDARG00000094313
751	AS_rud_dec_c19297	0.294455	0.927844	1.18745	0.980216	0.78919	0.73805	0.681677	1.0016	1.01605	1.01125		venerupis decussatus partial srp54 gene for signal recognition particle 54-kda clone exons a-b
752	AS_rud_dec_c1930	4.3088e-05	0.933069	0.0375	0.981047	0.00442142	0.00767527	0.16677	0.443802	1.12735	0.720579	hypothetical protein BRAFLDRAFT_238317 [Branchiostoma floridae]		acinu_mouse ame: full=apoptotic chromatin condensation inducer in the nucleus short=acinus			ENSDARP00000104900	ENSDARG00000054290
753	AS_rud_dec_c19300	0.764997	0.241942	0.99529	1.13283	1.28298	0.73232	0.337259	1.00504	1.15895	1.13719	band stomatin	nematostella vectensis protein partial mrna	stom_human ame: full=erythrocyte band 7 integral membrane protein ame: full=protein ame: full=stomatin		C:cytoskeleton; C:integral to plasma membrane; F:protein binding; C:melanosome; P:protein homooligomerization; C:membrane raft	ENSDARP00000074954	ENSDARG00000003835
754	AS_rud_dec_c19301	0.421833	0.692546	1.1678	1.02888	0.982812	0.723868	0.728201	1.01028	0.993149	1.00982	h33_ponab ame: full=histone	venerupis philippinarum clone replacement histone complete cds	h33_ponab ame: full=histone	C:nucleosome; F:DNA binding; P:nucleosome assembly; C:nucleus	C:nucleosome; F:DNA binding; P:nucleosome assembly; C:nucleus	ENSDARP00000087462	ENSDARG00000068434
755	AS_rud_dec_c19305	0.834794	0.121596	0.982712	0.958788	1.43961	0.423402	0.534026	1.10617	1.08598	1.0286
756	AS_rud_dec_c1932	0.284381	0.770775	1.19169	0.990956	0.338752	0.069046	0.904677	0.923671	0.960554	0.300034	AGAP001865-PA [Anopheles gambiae str. PEST]	lysiphlebus testaceipes mitochondrial ribosomal protein l17 complete cds nuclear gene for mitochondrial product	rm17_mouse ame: full=39s ribosomal protein mitochondrial short=l17mt short=mrp-l17 flags: precursor	F:structural constituent of ribosome; P:translation; C:ribosome; C:intracellular	P:cellular process; C:ribonucleoprotein complex; C:mitochondrion	ENSDARP00000098731	ENSDARG00000075677
757	AS_rud_dec_c19337	0.808722	0.439629	0.985168	1.13472	1.27963	0.760406	0.613319	0.991184	1.04622	1.09444	cd9 antigen	gasterosteus aculeatus clone cnb222-c08 mrna sequence	cd9_human ame: full=cd9 antigen ame: full=5h9 antigen ame: full=cell growth-inhibiting gene 2 protein ame: full=leukocyte antigen mic3 ame: full=motility-related protein short=mrp-1 ame: full=tetraspanin-29 short=tspan-29 ame: full=p24 ame: cd_antigen=cd9	C:integral to membrane	P:platelet activation; P:paranodal junction assembly; P:cell adhesion; F:protein binding; P:fusion of sperm to egg plasma membrane; P:cellular component movement; C:platelet alpha granule membrane; C:integral to plasma membrane	ENSDARP00000116547	ENSDARG00000005842
758	AS_rud_dec_c19389	0.579612	0.816618	1.10035	0.978186	0.965245	0.600504	0.674797	1.05405	1.01827	1.00872
759	AS_rud_dec_c19393	0.549083	0.826977	1.11751	0.976896	0.961974	0.81041	0.660843	0.972979	1.02667	1.03998		zebrafish dna sequence from clone dkey-217g8 in linkage group complete sequence
760	AS_rud_dec_c19436	0.678248	0.684065	1.03776	1.03203	1.03932	0.637294	0.808056	1.04741	0.962719	0.954501	mitotic checkpoint protein bub3	dicentrarchus labrax chromosome sequence corresponding to linkage group bottom complete sequence	bub3_bovin ame: full=mitotic checkpoint protein bub3		P:meiosis; P:mitosis; P:regulation of chromosome segregation; P:spindle assembly checkpoint; C:nucleus; C:condensed chromosome kinetochore; P:cell division	ENSDARP00000111921	ENSDARG00000075883
761	AS_rud_dec_c19455	0.789683	0.546236	0.989324	1.09444	1.13272	0.518485	0.583995	1.08513	1.06515	0.977667	PREDICTED: hypothetical protein [Rattus norvegicus]	Culex quinquefasciatus conserved hypothetical protein, mRNA	mybx_dicdi ame: full=myb-like protein x			ENSDARP00000115254	ENSDARG00000029898
762	AS_rud_dec_c19457	0.770703	0.615914	0.994076	1.06251	1.0833	0.020894	0.877154	0.655538	0.956665	0.521423			y7958_dicdi ame: full=bromo and fha domain-containing protein ddb_g0267958
763	AS_rud_dec_c19464	0.893726	0.028479	0.982252	0.630477	3.83144	0.973406	0.0701772	0.985306	0.930796	1.7469		venerupis decussatus epic-pcr fragment clone c9
764	AS_rud_dec_c19502	0.0763153	0.621693	0.825711	1.06053	0.344672	0.0130101	0.38786	0.551667	1.1378	0.669709	hypothetical protein DAPPUDRAFT_309644 [Daphnia pulex]		bgh3_mouse ame: full=transforming growth factor-beta-induced protein ig-h3 short=beta ig-h3 flags: precursor		C:extracellular space; P:extracellular matrix organization; P:cell adhesion; F:extracellular matrix binding; C:proteinaceous extracellular matrix	ENSDARP00000096711	ENSDARG00000071586
765	AS_rud_dec_c19533	0.823858	0.346452	0.984064	1.16643	1.33499	0.583543	0.440249	1.06225	1.1215	1.03671	novel protein (zgc:77421)	osmerus mordax clone omor-eva-520-152 probable uracil phosphoribosyltransferase 1 complete cds	upp_danre ame: full=uracil phosphoribosyltransferase homolog			ENSDARP00000051528	ENSDARG00000035549
766	AS_rud_dec_c1954	0.504296	0.720847	1.14296	1.01515	0.957802	0.574262	0.475265	1.06475	1.09869	1.04119	molecule interacting with -like 2b	danio rerio clone v2 molecule interacting with -like 2a complete cds	milk2_human ame: full=mical-like protein 2		C:cell part	ENSDARP00000121283	ENSDARG00000093133
767	AS_rud_dec_c19541	0.299892	0.621979	1.19008	1.05972	0.836178	0.790257	0.441945	0.979543	1.11889	1.14583
768	AS_rud_dec_c19543	0.481222	0.582894	1.15276	1.07522	0.939597	0.366677	0.648039	1.11179	1.03363	0.748592	hypothetical protein TcasGA2_TC001512 [Tribolium castaneum]	ciona intestinalis disintegrin metalloprotease adam10 mrna	ada10_human ame: full=disintegrin and metalloproteinase domain-containing protein 10 short=adam 10 ame: full=cdw156 ame: full=kuzbanian protein homolog ame: full=mammalian disintegrin-metalloprotease ame: cd_antigen=cd156c flags: precursor		F:integrin binding; P:constitutive protein ectodomain proteolysis; P:monocyte activation; P:positive regulation of cell growth; P:protein amino acid phosphorylation; P:Notch signaling pathway; P:cellcell signaling; F:protein kinase binding; P:negative regulation of cell adhesion; C:integral to membrane; P:integrinmediated signaling pathway; C:cell surface; P:positive regulation of T cell chemotax…	ENSDARP00000104848	ENSDARG00000053468
769	AS_rud_dec_c19547	0.402744	0.39512	1.17499	1.15202	0.34145	0.842091	0.485846	0.966802	1.09635	1.1983		epinephelus coioides lysosomal protective protein cathepsin a-like protein partial cds				ENSDARP00000103912	ENSDARG00000078382
770	AS_rud_dec_c19555	0.166735	0.457297	1.10984	1.12805	0.883974	0.354302	0.191639	1.11711	1.15041	1.07327		spisula solidissima gene for zinc finger protein sso- complete cds
771	AS_rud_dec_c1957	0.571899	0.810977	1.10316	0.979008	0.957831	0.61413	0.0836754	1.05184	0.970871	1.10623	serine proteinase clade member 13		spb13_human ame: full=serpin b13 ame: full= at uv-repressible serpin short=hurpin ame: full=headpin ame: full=peptidase inhibitor 13 short=pi-13 ame: full=proteinase inhibitor 13	F:serinetype endopeptidase inhibitor activity	C:cytoplasm; F:peptidase inhibitor activity; P:regulation of proteolysis; P:response to UV; F:serinetype endopeptidase inhibitor activity; C:cellular_component	ENSDARP00000072253	ENSDARG00000070396
772	AS_rud_dec_c19570	0.565412	0.514259	1.1069	1.1063	1.07808	0.700263	0.442129	1.02177	1.11815	1.13074	protein mitochondrial		mmad_gecja ame: full=methylmalonic aciduria and homocystinuria type d mitochondrial flags: precursor		C:mitochondrion	ENSDARP00000105282	ENSDARG00000005870
773	AS_rud_dec_c19572	0.586715	0.694746	1.09518	1.02646	0.965763	0.353893	0.91904	1.11683	0.962873	0.806638	predicted protein [Nematostella vectensis]	litopenaeus vannamei protein disulfide isomerase complete cds	pdi2_caeel ame: full=protein disulfide-isomerase 2 ame: full=pdi 1 ame: full=prolyl 4-hydroxylase subunit beta-2 flags: precursor	P:cell redox homeostasis; C:endoplasmic reticulum; F:isomerase activity	P:body morphogenesis; P:nematode larval development; P:gastrulation with mouth forming first; P:positive regulation of locomotion; P:positive regulation of growth rate; F:proteinglutamine gammaglutamyltransferase activity; P:embryonic development ending in birth or egg hatching; F:protein disulfide isomerase activity; C:endoplasmic reticulum	ENSDARP00000093898	ENSDARG00000052589
774	AS_rud_dec_c19586	0.647139	0.212523	1.0583	1.1159	1.04496	0.0764811	0.647613	0.949601	1.03377	0.548601	hypothetical protein DAPPUDRAFT_225274 [Daphnia pulex]
775	AS_rud_dec_c19622	0.395006	0.741757	1.17657	1.00398	0.915402	0.387522	0.864226	1.10552	0.956053	0.805398	nol5 partial	apis mellifera nucleolar protein 58-like mrna	nop58_cryne ame: full=nucleolar protein 58		C:nucleolus; P:rRNA processing; C:ribonucleoprotein complex	ENSDARP00000075607	#N/A
776	AS_rud_dec_c19635	0.699718	0.67277	1.0264	1.03793	1.05143	0.589225	0.814618	1.05923	0.960397	0.94642	checkpoint kinase 1	ailuropoda melanoleuca chk1 checkpoint homolog ( pombe) mrna	chk1_human ame: full=serine threonine-protein kinase chk1	P:auxin biosynthetic process; P:protein amino acid phosphorylation; F:ATP binding; F:protein serine/threonine kinase activity	C:microtubule organizing center; P:gamete generation; P:DNA repair; F:protein serine/threonine kinase activity; C:condensed nuclear chromosome; P:senescence; P:DNA replication; C:chromosome, telomeric region; P:negative regulation of cell proliferation; F:ATP binding; F:protein binding; P:DNA damage checkpoint; P:reciprocal meiotic recombination; C:nucleoplasm; P:regulation of cyclindependent pro…	ENSDARP00000065537	ENSDARG00000014385
777	AS_rud_dec_c19652	0.517515	0.59301	1.13255	1.07201	0.974028	0.960965	0.0538476	0.97973	0.881275	1.67676	coiled-coil domain containing 89-like		ccd89_bovin ame: full=coiled-coil domain-containing protein 89		C:nucleus; F:protein binding; C:cytoplasm	ENSDARP00000058247	ENSDARG00000039824
778	AS_rud_dec_c19655	0.662986	0.0313846	1.04815	0.652284	3.63807	0.795521	0.0920189	0.978355	0.994301	1.6553	thiamine transporter 2-like		s19a3_human ame: full=thiamine transporter 2 short= r-2 short= r2 ame: full=solute carrier family 19 member 3		C:integral to membrane; P:thiamin and derivative metabolic process; P:transport	ENSDARP00000077740	ENSDARG00000059712
779	AS_rud_dec_c1966	0.229986	0.912918	1.18088	0.977951	0.700595	0.688582	0.141777	1.02645	1.09185	2.59278	arginine kinase	paphia undulata arginine kinase complete cds	karg_norma ame: full=arginine kinase short=ak	F:kinase activity	F:kinase activity; F:nucleotide binding	ENSDARP00000024900	ENSDARG00000043257
780	AS_rud_dec_c19668	0.361013	0.696547	1.18201	1.0252	0.757816	0.397028	0.706873	1.10537	1.00501	0.817401	MyD88 [Chlamys farreri]			F:transmembrane receptor activity; P:signal transduction; F:protein binding; P:innate immune response; C:intrinsic to membrane
781	AS_rud_dec_c19669	0.711359	0.464581	1.02226	1.1249	1.13612	0.0140463	0.890122	0.568064	0.958188	0.537682	low quality protein: and ph domain-containing protein 4-like		fgd4_human ame: full= and ph domain-containing protein 4 ame: full=actin filament-binding protein frabin ame: full=fgd1-related f-actin-binding protein ame: full=zinc finger fyve domain-containing protein 6		C:cytoplasm; P:cellular component organization; P:regulation of cellular process; F:binding	ENSDARP00000112055	ENSDARG00000011830
782	AS_rud_dec_c19674	0.87934	0.337077	0.981076	1.16877	1.35398	0.841008	0.35088	0.96659	1.1469	1.30728	hypothetical protein SINV_08347 [Solenopsis invicta]		glyg_rabit ame: full=glycogenin-1 short=gn-1 short=gn1		F:glycogenin glucosyltransferase activity; P:glycogen biosynthetic process; F:transferase activity; F:transferase activity, transferring glycosyl groups	ENSDARP00000041190	ENSDARG00000033380
783	AS_rud_dec_c19677	0.993545	0.0139167	1.00211	0.505979	3.77308	0.208563	0.160177	1.10546	1.12068	1.17481	sam domain and hd domain-containing protein 1		samh1_mouse ame: full=sam domain and hd domain-containing protein 1 ame: full=interferon-gamma-inducible protein mg11			ENSDARP00000096087	ENSDARG00000071288
784	AS_rud_dec_c19682	0.346271	0.837166	1.18298	0.9752	0.809338	0.75381	0.494617	0.994818	1.09738	1.21185	AGAP004070-PA [Anopheles gambiae str. PEST]			P:signal transduction; F:protein binding		ENSDARP00000123724	ENSDARG00000061736
785	AS_rud_dec_c19684	0.531797	0.484394	1.12696	1.11916	0.894326	0.0138884	0.93071	0.569912	0.966345	0.582861
786	AS_rud_dec_c19700	0.447002	0.576242	1.16651	1.07519	0.506039	0.339085	0.400836	1.11959	1.13105	0.881631	pre-mrna branch site p14-like	nomascus leucogenys pre-mrna branch site protein p14-like mrna	pm14_drome ame: full=pre-mrna branch site p14-like protein	F:nucleic acid binding; F:nucleotide binding	F:mRNA binding; P:mitotic spindle organization; C:precatalytic spliceosome; P:nuclear mRNA splicing, via spliceosome; C:catalytic step 2 spliceosome	ENSDARP00000006812	ENSDARG00000009753
787	AS_rud_dec_c1973	0.363908	0.341239	1.18342	1.16866	0.379088	0.649097	0.00893733	1.04268	0.482857	3.10652	PREDICTED: hypothetical protein [Saccoglossus kowalevskii]
788	AS_rud_dec_c19731	0.922292	0.275387	0.983679	1.15158	1.39291	0.8845	0.413518	0.964602	1.13081	1.23693	loc549967 protein	anolis carolinensis dead (asp-glu-ala-asp) box polypeptide 23 mrna	ddx23_human ame: full=probable atp-dependent rna helicase ddx23 ame: full=100 kda u5 snrnp-specific protein ame: full=dead box protein 23 ame: full=prp28 homolog ame: full=u5-100kd	P:auxin biosynthetic process; F:ATPdependent helicase activity; F:nucleic acid binding; F:ATP binding	F:ATPdependent RNA helicase activity; C:spliceosomal complex; F:nucleic acid binding; F:ATP binding; F:protein binding; P:cis assembly of precatalytic spliceosome; C:U5 snRNP	ENSDARP00000007528	ENSDARG00000021945
789	AS_rud_dec_c19736	0.132452	0.444885	1.03385	1.13566	1.04999	0.349698	0.65232	1.11694	1.0314	0.936084
790	AS_rud_dec_c19759	0.158408	0.431314	1.09852	1.14053	0.67895	0.00151576	0.849676	0.216429	0.956133	0.360333	low quality protein: midasin-like		mdn1_human ame: full=midasin ame: full=midas-containing protein		F:unfolded protein binding; F:ATP binding; F:ATPase activity; P:protein complex assembly; P:regulation of protein complex assembly; F:nucleotide binding; C:nucleus	ENSDARP00000018762	ENSDARG00000008976
791	AS_rud_dec_c19774	0.584918	0.046632	1.09697	0.729607	1.586	0.324345	0.464437	1.11595	1.10076	1.02276	hypothetical protein BRAFLDRAFT_265784 [Branchiostoma floridae]	saccoglossus kowalevskii member ras oncogene family-like mrna	dj27a_xenla ame: full= homolog subfamily c member 27-a ame: full=rab and domain-containing protein 1 ame: full=rab and domain-containing protein a	P:small GTPase mediated signal transduction; F:GTP binding	F:binding	ENSDARP00000109834	ENSDARG00000070916
792	AS_rud_dec_c1981	0.501077	0.696646	1.14648	1.02513	0.995193	0.620272	0.58436	1.05002	1.06498	0.993413	histone deacetylase rpd3 protein	meleagris gallopavo histone deacetylase 2-like mrna	hdac1_strpu ame: full=histone deacetylase 1 short=hd1		P:cellular process; C:intracellular part	ENSDARP00000051798	ENSDARG00000015427
793	AS_rud_dec_c19834	0.847875	0.481062	0.981598	1.11926	1.16767	-	-	-	-			gasterosteus aculeatus clone cnb192-f04 mrna sequence
794	AS_rud_dec_c19841	0.637631	0.750012	1.06655	0.999131	1.00894	0.668745	0.809911	1.03595	0.962306	0.97597		anoplopoma fimbria clone afim-evh-527-091 stathmin complete cds
795	AS_rud_dec_c19843	0.796534	0.317944	0.987688	1.1651	1.31298	0.562998	0.537998	1.06995	1.0857	0.981648
796	AS_rud_dec_c19845	0.592307	0.119084	1.09142	0.95356	1.29055	0.388526	0.101101	1.10613	1.01704	3.86822	neuronal pentraxin 2-like
797	AS_rud_dec_c19851	0.904167	0.188536	0.98256	1.08352	1.48933	0.471827	0.777264	1.09983	0.972657	0.906274	PREDICTED: fibroleukin [Monodelphis domestica]	anopheles gambiae pest agap009728-pa partial cds	fiba_parpa ame: full=fibrinogen-like protein a short=frep-a flags: precursor		F:receptor binding; C:extracellular space; P:signal transduction	ENSDARP00000091522	ENSDARG00000069305
798	AS_rud_dec_c19854	0.361946	0.786153	1.18312	0.98437	0.642993	0.0375716	0.786019	0.778874	0.969994	0.696347	PREDICTED: hypothetical protein [Saccoglossus kowalevskii]	crassostrea gigas clone complete sequence	ectd_straw ame: full=ectoine hydroxylase		P:oxidation reduction; F:oxidoreductase activity; F:oxidoreductase activity, acting on CH or CH2 groups	ENSDARP00000124739	ENSDARG00000029905
799	AS_rud_dec_c1986	0.696348	0.0191605	1.02806	0.541197	2.53278	0.0609662	0.490903	0.90852	1.09732	0.594674	tena thi-4 family
800	AS_rud_dec_c19869	0.349456	0.681336	1.18283	1.03306	0.935941	0.0507554	0.489521	0.859831	1.09721	0.65452	predicted protein [Naegleria gruberi]			P:metabolic process; F:catalytic activity		ENSDARP00000117132	ENSDARG00000077698
801	AS_rud_dec_c1987	0.508883	0.63934	1.14018	1.05234	0.937077	0.494076	0.288303	1.09358	1.17788	1.1448	af6-like protein		afad_human ame: full=afadin ame: full=all1-fused gene from chromosome 6 protein short=protein af-6		C:cytosol; P:signaling; P:cellular process; C:cell junction; F:protein binding	ENSDARP00000111104	ENSDARG00000029472
802	AS_rud_dec_c19874	0.0662916	0.754483	0.778996	0.996319	0.874529	0.361847	0.879393	1.11282	0.956497	0.822298	predicted protein [Nematostella vectensis]	saccoglossus kowalevskii rrna methyltransferase 3-like mrna	rrmj3_chick ame: full= rrna methyltransferase 3 ame: full=protein ftsj homolog 3 ame: full=rrna (uridine-2 -o-)-methyltransferase 3	P:rRNA methylation; F:nucleic acid binding; F:methyltransferase activity	C:nucleolus; P:rRNA methylation; F:nucleic acid binding; F:methyltransferase activity	ENSDARP00000097488	ENSDARG00000076761
803	AS_rud_dec_c19882	0.670616	0.388162	1.04269	1.15396	1.05969	0.84356	0.0547231	0.966031	0.882189	2.41419	hypothetical protein BRAFLDRAFT_94947 [Branchiostoma floridae]		bag1_human ame: full=bag family molecular chaperone regulator 1 short=bag-1 ame: full=bcl-2-associated athanogene 1	P:apoptosis; F:protein binding	C:cytoplasm; C:intracellular organelle	ENSDARP00000017212	ENSDARG00000020895
804	AS_rud_dec_c19883	0.032074	0.919075	0.55551	0.979198	0.320608	0.0126813	0.653135	0.544325	1.03025	0.452378	GK18188 [Drosophila willistoni]		pabp_schpo ame: full=polyadenylate-binding cytoplasmic and nuclear short=pabp short=poly -binding protein ame: full=polyadenylate tail-binding protein	F:nucleic acid binding; P:mRNA processing; F:zinc ion binding		ENSDARP00000032015	ENSDARG00000045639
805	AS_rud_dec_c19899	0.679568	0.481374	1.03738	1.11905	1.13372	0.393325	0.481503	1.10562	1.09716	0.849065	PREDICTED: hedgling-like [Saccoglossus kowalevskii]
806	AS_rud_dec_c199	0.944404	0.27099	0.988338	1.15504	1.41655	0.746971	0.451439	0.996317	1.11136	1.17851	stomatin-like protein 2 isoform 1	strongylocentrotus purpuratus mgc69303 protein partial mrna	stml2_human ame: full=stomatin-like protein 2 short=slp-2 ame: full=epb72-like protein 2		C:membrane; C:mitochondrion; F:receptor binding	ENSDARP00000064746	ENSDARG00000044097
807	AS_rud_dec_c1996	0.369074	0.0615526	1.18337	0.79363	2.56497	0.284208	0.0574351	1.12501	0.886097	1.70705	PREDICTED: similar to plasminogen [Taeniopygia guttata]		plmn_pig ame: full=plasminogen contains: ame: full=plasmin heavy chain a contains: ame: full=activation peptide contains: ame: full=plasmin heavy chain short form contains: ame: full=plasmin light chain b flags: precursor		P:cellular process; P:regulation of biological process; P:anatomical structure development; F:hydrolase activity; P:blood coagulation	ENSDARP00000045815	ENSDARG00000023111
808	AS_rud_dec_c19969	0.831542	0.485155	0.982956	1.11962	1.19086	0.793575	0.526946	0.978887	1.08803	1.08079	hypothetical protein BRAFLDRAFT_121756 [Branchiostoma floridae]
809	AS_rud_dec_c19980	0.513828	0.758441	1.13392	0.99494	0.965411	0.367784	0.737219	1.11129	0.98982	0.820404	hypothetical protein BRAFLDRAFT_124069 [Branchiostoma floridae]	saccoglossus kowalevskii chaperonin containing subunit 5 -like mrna	tcpe_human ame: full=t-complex protein 1 subunit epsilon short=tcp-1-epsilon ame: full=cct-epsilon	C:cytoplasm; P:auxin biosynthetic process; P:protein folding; F:ATP binding; F:unfolded protein binding	C:nucleolus; P:protein folding; C:microtubule organizing center; C:chaperonincontaining Tcomplex; F:ATP binding; F:unfolded protein binding; P:response to virus	ENSDARP00000066759	ENSDARG00000045399
810	AS_rud_dec_c19992	0.713497	0.0996108	1.02007	0.903047	1.30712	0.737107	0.684569	1.00207	1.01507	1.02203
811	AS_rud_dec_c19996	0.451375	0.436692	1.16504	1.13662	0.786399	0.219703	0.712723	1.11509	1.00172	0.744049	loc100148704 protein					ENSDARP00000103155	ENSDARG00000075426
812	AS_rud_dec_c20019	0.797787	0.537293	0.987219	1.09865	1.12457	0.71171	0.714892	1.01632	0.999848	1.00158		schistosoma mansoni genome sequence supercontig smp_scaff000423
813	AS_rud_dec_c2004	0.676664	0.713418	1.03841	1.01807	1.02479	0.818606	0.590851	0.96951	1.05997	1.10082		venerupis decussatus partial srp54 gene for signal recognition particle 54-kda clone exons a-b
814	AS_rud_dec_c20045	0.791461	0.56472	0.988883	1.08092	1.10073	0.794761	0.666293	0.978194	1.02141	1.03908	hypothetical protein BRAFLDRAFT_78754 [Branchiostoma floridae]			C:membrane		ENSDARP00000102597	ENSDARG00000079327
815	AS_rud_dec_c20061	0.0243045	0.619137	0.482796	1.06137	0.229222	1.42929e-06	0.990399	0.01	0.994379	0.245322	annexin a7 isoform 5		anxa7_human ame: full=annexin a7 ame: full=annexin vii ame: full=annexin-7 ame: full=synexin		P:cellular chemical homeostasis; F:calciumdependent protein binding; C:cell fraction; C:nucleus	ENSDARP00000006207	ENSDARG00000016470
816	AS_rud_dec_c20067	0.445275	0.878644	1.1655	0.976154	0.876937	0.957142	0.100127	0.978755	1.01971	6.13696	hypothetical protein [Pagrus major]	Pagrus major hypothetical protein mRNA, partial cds	nsa2_bovin ame: full=ribosome biogenesis protein nsa2 homolog ame: full=tgf-beta-inducible nuclear protein 1		C:nucleolus; P:rRNA processing; C:ribonucleoprotein complex	ENSDARP00000003036	ENSDARG00000007708
817	AS_rud_dec_c20079	0.573349	0.323276	1.1032	1.17047	1.11697	0.586866	0.260718	1.06085	1.17081	1.00793
818	AS_rud_dec_c20086	0.0373113	0.967536	0.597195	0.988985	0.528312	0.164427	0.297047	1.08173	1.17318	0.750309	PREDICTED: hypothetical protein [Saccoglossus kowalevskii]					ENSDARP00000061735	ENSDARG00000042124
819	AS_rud_dec_c20094	0.102495	0.242511	0.935282	1.13321	0.766466	0.775535	0.0407332	0.98476	0.814257	1.26885
820	AS_rud_dec_c20139	0.0357156	0.919447	0.588568	0.979145	0.570515	0.304111	0.950679	1.12014	0.973498	0.787085	PREDICTED: similar to predicted protein [Ciona intestinalis]		y1388_syny3 ame: full=universal stress protein sll1388 short=usp sll1388		P:response to stress
821	AS_rud_dec_c20149	0.504863	0.673759	1.14183	1.03658	0.932737	0.582816	0.507256	1.06286	1.09251	0.971262	predicted protein [Nematostella vectensis]	pan troglodytes sec14-like 1 ( cerevisiae) transcript variant 7 mrna	s14l1_human ame: full=sec14-like protein 1	C:intracellular; P:transport; F:transporter activity	F:binding; C:Golgi apparatus; C:membrane	ENSDARP00000093902	ENSDARG00000070336
822	AS_rud_dec_c20153	0.992897	0.00596266	1.00175	0.353319	3.84465	0.775909	0.355581	0.984788	1.1462	1.26332	mhc_i c-terminus family protein		hace1_xentr ame: full=e3 ubiquitin-protein ligase hace1 ame: full=hect domain and ankyrin repeat-containing e3 ubiquitin-protein ligase 1		F:ligase activity; C:cytoplasm; C:endoplasmic reticulum; F:acidamino acid ligase activity; P:protein modification process; C:intracellular	ENSDARP00000084288	ENSDARG00000062280
823	AS_rud_dec_c20155	0.195263	0.776223	1.15951	0.988921	0.443271	0.248739	0.460422	1.12025	1.10282	0.906141	PREDICTED: similar to GA20768-PA [Tribolium castaneum]					ENSDARP00000098389	ENSDARG00000076585
824	AS_rud_dec_c20171	0.0925357	0.660266	0.886827	1.04468	0.329786	0.550773	0.179256	1.07369	1.14431	1.40343	sulfotransferase-like protein		st2a1_human ame: full=bile salt sulfotransferase ame: full=dehydroepiandrosterone sulfotransferase short=dhea-st ame: full=hydroxysteroid sulfotransferase short=hst ame: full=st2 ame: full=st2a3 ame: full=sulfotransferase 2a1 short=st2a1		F:transferase activity	ENSDARP00000108027	ENSDARG00000053331
825	AS_rud_dec_c20173	0.349867	0.187351	1.18307	1.08027	1.12476	0.1479	0.386835	1.07342	1.13694	1.044	phospholipid scramblase 1-like		pls1_human ame: full=phospholipid scramblase 1 short=pl scramblase 1 ame: full=ca(2+)-dependent phospholipid scramblase 1 ame: full=erythrocyte phospholipid scramblase ame: full= 1b		F:protein binding	ENSDARP00000075970	ENSDARG00000058638
826	AS_rud_dec_c20178	0.241736	0.265345	1.18277	1.15035	0.920412	0.811804	0.441153	0.972151	1.11973	1.16368		spisula solidissima complete sequence
827	AS_rud_dec_c2019	0.616093	0.541777	1.07642	1.09591	1.0513	0.741127	0.255453	0.99842	1.16892	1.32575
828	AS_rud_dec_c20203	0.473838	0.773031	1.159	0.989834	0.854108	0.320593	0.853019	1.11566	0.955974	0.81889	hypothetical protein BRAFLDRAFT_283151 [Branchiostoma floridae]	anoplopoma fimbria clone afim-evh-526-082 cd9 antigen complete cds	cd9_pig ame: full=cd9 antigen ame: cd_antigen=cd9	C:membrane	P:paranodal junction assembly; P:cell adhesion; F:protein binding; P:fusion of sperm to egg plasma membrane; P:cellular component movement	ENSDARP00000121675	#N/A
829	AS_rud_dec_c20205	0.383451	0.361631	1.18368	1.16191	0.748973	0.25616	0.865797	1.12295	0.955902	0.683812	hypothetical protein DAPPUDRAFT_314411 [Daphnia pulex]	strongylocentrotus purpuratus hypothetical loc586562 mrna	nps3a_ponab ame: full=protein nap homolog 3a short= nap3a		C:mitochondrion; C:cytoplasm; C:cytosol	ENSDARP00000110906	ENSDARG00000020387
830	AS_rud_dec_c20231	0.557561	0.815437	1.11121	0.978286	0.947525	0.761182	0.692515	0.990627	1.01268	1.03707	phospholipase d transphosphatidylase		cls_clope ame: full=cardiolipin synthase short=cl synthase	F:catalytic activity; P:metabolic process	F:phosphotransferase activity, for other substituted phosphate groups; F:transferase activity; C:integral to membrane; P:phospholipid biosynthetic process; P:metabolic process; C:membrane; F:catalytic activity; C:plasma membrane
831	AS_rud_dec_c2024	0.102529	0.697857	0.934984	1.02431	0.248639	0.255421	0.148274	1.12252	1.10833	1.13471	dna replication licensing factor mcm7	culex quinquefasciatus dna replication licensing factor mrna	mcm7_drome ame: full=dna replication licensing factor mcm7 ame: full=minichromosome maintenance 7 protein short= 3	P:auxin biosynthetic process; P:DNA replication initiation; F:DNA binding; F:ATP binding; F:nucleosidetriphosphatase activity; C:nucleus	F:3'5' DNA helicase activity; F:DNA binding; F:ATP binding; P:DNA replication initiation; C:prereplicative complex; P:prereplicative complex assembly; F:chromatin binding	ENSDARP00000051889	ENSDARG00000035761
832	AS_rud_dec_c20262	0.345341	0.788544	1.18329	0.984178	0.844621	0.895418	0.382948	0.965002	1.13867	1.22677	transposase [Pachygrapsus marmoratus]
833	AS_rud_dec_c20264	0.178287	0.940292	1.12642	0.982926	0.474828	0.712692	0.776187	1.01607	0.973486	0.995244
834	AS_rud_dec_c20299	0.691675	0.687405	1.03122	1.0317	1.04225	0.578308	0.769966	1.06449	0.976626	0.937969	alpha 1-like	apis mellifera arf-gap with dual ph domain-containing protein 1-like mrna	adap1_human ame: full=arf-gap with dual ph domain-containing protein 1 ame: full=centaurin-alpha-1 short=cnt-a1 ame: full= mapk-activating protein pm25		C:cytoplasm; C:nucleolus; C:plasma membrane; P:cell surface receptor linked signaling pathway; F:protein binding; F:inositol 1,3,4,5 tetrakisphosphate binding; P:regulation of GTPase activity; F:ARF GTPase activator activity	ENSDARP00000094504	ENSDARG00000070565
835	AS_rud_dec_c20302	0.77037	0.372521	0.99429	1.15867	1.15577	0.89481	0.0913714	0.965313	0.994215	1.89781	hypothetical protein BRAFLDRAFT_260836 [Branchiostoma floridae]	strongylocentrotus purpuratus adenylate kinase 7 mrna	kad7_mouse ame: full=adenylate kinase 7	F:ATP binding; P:nucleobase, nucleoside, nucleotide and nucleic acid metabolic process; F:nucleobase, nucleoside, nucleotide kinase activity	P:metabolic process; P:cellular process; F:nucleotide binding; F:nucleobase, nucleoside, nucleotide kinase activity	ENSDARP00000074479	ENSDARG00000017023
836	AS_rud_dec_c20306	0.408701	0.664101	1.17223	1.0414	0.915556	0.320031	0.725948	1.1162	0.995218	0.873839	inhibitor of apoptosis protein 3		iap3_npvop ame: full=e3 ubiquitin-protein ligase iap-3 ame: full=iap-3	F:binding	F:binding	ENSDARP00000111684	ENSDARG00000058082
837	AS_rud_dec_c20332	0.798817	0.367363	0.987004	1.16183	1.24175	0.447261	0.518477	1.10321	1.09	1.20027
838	AS_rud_dec_c20337	0.421338	0.702005	1.16829	1.02307	0.918552	0.628194	0.766264	1.04834	0.976889	0.953308
839	AS_rud_dec_c20338	0.83555	0.477756	0.982689	1.12037	1.21175	0.292777	0.406563	1.12273	1.12878	0.84463
840	AS_rud_dec_c20348	0.392103	0.673079	1.17749	1.03771	0.887032	0.912169	0.26089	0.966748	1.1712	1.33999	isoform cra_a	gasterosteus aculeatus clone cnb143-a09 mrna sequence	skp1_rat ame: full=s-phase kinase-associated protein 1 ame: full=cyclin-a cdk2-associated protein p19 ame: full=s-phase kinase-associated protein 1a ame: full=p19a ame: full=p19skp1			ENSDARP00000015887	ENSDARG00000003151
841	AS_rud_dec_c20362	0.419438	0.785873	1.16907	0.984728	0.863024	0.552955	0.572151	1.07286	1.07292	1.14515
842	AS_rud_dec_c20366	0.769178	0.602695	0.994688	1.06585	1.08679	0.577951	0.740041	1.06439	0.989054	0.976468	hypothetical protein CHLNCDRAFT_144273 [Chlorella variabilis]
843	AS_rud_dec_c20377	0.92457	0.244469	0.984676	1.13399	1.45998	0.846228	0.428789	0.965531	1.12656	1.13431
844	AS_rud_dec_c20389	0.441767	0.539815	1.16574	1.09592	1.09566	0.326597	0.603958	1.11738	1.05284	0.889311		venerupis decussatus epic-pcr fragment clone c7
845	AS_rud_dec_c20464	0.265846	0.900224	1.18917	0.977589	0.769952	0.603219	0.486345	1.05366	1.09641	0.982192	hypothetical protein NEMVEDRAFT_v1g156430 [Nematostella vectensis]					ENSDARP00000104965	ENSDARG00000091076
846	AS_rud_dec_c20466	0.700019	0.130651	1.02597	0.984481	1.44088	0.457329	0.435033	1.10145	1.12501	0.962382	posterior-2 homeodomain protein	euprymna scolopes posterior-2 homeodomain protein partial cds	abdb_drome ame: full=homeobox protein abdominal-b ame: full=infraabdominal 7 short=iab-7 ame: full=p3 ame: full=ph189	F:sequencespecific DNA binding; F:transcription factor activity; C:nucleus; P:regulation of transcription, DNAdependent		ENSDARP00000093914	ENSDARG00000092809
847	AS_rud_dec_c20489	0.806187	0.580652	0.985615	1.07607	1.10023	0.810437	0.647847	0.972678	1.03391	1.04951	39s ribosomal protein mitochondrial precursor	anoplopoma fimbria clone afim-evh-006-327 39s ribosomal protein mitochondrial precursor complete cds	rm40_rat ame: full=39s ribosomal protein mitochondrial short=l40mt short=mrp-l40 flags: precursor	C:ribosome		ENSDARP00000063942	ENSDARG00000043554
848	AS_rud_dec_c20490	0.090907	0.361792	0.880919	1.16162	0.550583	0.671732	0.0542993	1.03588	0.8835	2.6758	PREDICTED: hypothetical protein [Saccoglossus kowalevskii]
849	AS_rud_dec_c20497	0.454282	0.681505	1.16349	1.03298	0.905927	0.0129107	0.998539	0.550793	0.999253	0.391226	melatonin receptor 1a-like		npff2_human ame: full=neuropeptide ff receptor 2 ame: full=g-protein coupled receptor 74 ame: full=g-protein coupled receptor hlwar77 ame: full=neuropeptide g-protein coupled receptor		P:detection of abiotic stimulus; F:receptor activity; F:Gprotein coupled receptor activity; F:neuropeptide receptor activity; P:signal transduction; C:integral to plasma membrane; C:plasma membrane; P:Gprotein coupled receptor protein signaling pathway	ENSDARP00000073962	ENSDARG00000056926
850	AS_rud_dec_c2050	0.648655	0.330998	1.05817	1.16894	1.14077	0.138955	0.509609	1.07485	1.09136	0.564359	calm_lumru ame: full=calmodulin short=	latrodectus hesperus clone cv131 calmodulin partial cds	calm_lumru ame: full=calmodulin short=	F:calcium ion binding	F:calcium ion binding	ENSDARP00000065391	ENSDARG00000074057
851	AS_rud_dec_c20507	0.782613	0.125449	0.990356	0.96995	2.54843	0.15973	0.798992	1.0808	0.964733	0.62368		venerupis decussatus partial srp54 gene for signal recognition particle 54-kda clone exons a-b
852	AS_rud_dec_c20510	0.191703	0.398312	1.14865	1.15192	1.25932	0.433275	0.316804	1.10273	1.16598	1.13108	forkhead transcription factor n2 3		foxn3_mouse ame: full=forkhead box protein n3 ame: full=checkpoint suppressor 1		P:regulation of transcription, DNAdependent; P:cell cycle; F:sequencespecific DNA binding; P:regulation of transcription; F:transcription factor activity; F:DNA binding; C:nucleus
853	AS_rud_dec_c20512	0.756577	0.463873	0.999178	1.12592	1.14084	0.837859	0.409137	0.967021	1.13099	1.12073	isoform cra_d	delia antiqua 7 mrna for chaperonin eta partial cds	tcph_chick ame: full=t-complex protein 1 subunit eta short=tcp-1-eta ame: full=cct-eta		P:protein folding; C:cytoplasm; F:unfolded protein binding; F:ATP binding	ENSDARP00000025520	ENSDARG00000007385
854	AS_rud_dec_c20522	0.463625	0.776976	1.16261	0.988343	0.847136	0.350363	0.738586	1.11728	0.989187	0.689983	hypothetical protein Alvin_0164 [Allochromatium vinosum DSM 180]	allochromatium vinosum dsm complete genome
855	AS_rud_dec_c2053	0.423099	0.712722	1.16736	1.01791	0.844289	0.790108	0.453131	0.979793	1.10987	1.15743	mitochondrial ribosomal		rm38_ponab ame: full=39s ribosomal protein mitochondrial short=l38mt short=mrp-l38 flags: precursor		C:mitochondrion; C:ribonucleoprotein complex; C:ribosome	ENSDARP00000057982	ENSDARG00000039667
856	AS_rud_dec_c20535	0.61421	0.706432	1.0776	1.0197	1.00879	0.840299	0.0693933	0.966409	0.928317	6.6048		protopterus aethiopicus mitochondrial atp synthase h+ transporting f1 complex alpha subunit isoform 1-like partial sequence				ENSDARP00000027947	ENSDARG00000010149
857	AS_rud_dec_c20538	0.57924	0.569912	1.1007	1.07782	1.02141	0.781294	0.248908	0.98377	1.17075	1.60119	hypothetical protein BRAFLDRAFT_216906 [Branchiostoma floridae]	nematostella vectensis protein partial mrna	wdr92_xentr ame: full=wd repeat-containing protein 92		P:apoptosis	ENSDARP00000054317	ENSDARG00000037334
858	AS_rud_dec_c20564	0.0390406	0.949698	0.60539	0.984335	0.34177	0.320607	0.602844	1.11543	1.05392	0.861371	ependymin related protein-1 precursor			P:cellmatrix adhesion; F:calcium ion binding; C:extracellular region		ENSDARP00000072376	ENSDARG00000055539
859	AS_rud_dec_c20574	0.387065	0.243966	1.18044	1.13354	1.12524	0.939282	0.0795934	0.971712	0.955189	1.45253	predicted protein [Nematostella vectensis]		wbs14_caeel ame: full=protein wbscr14 homolog ame: full=mlx interactor	P:regulation of transcription; F:transcription regulator activity; C:nucleus		ENSDARP00000077137	ENSDARG00000059474
860	AS_rud_dec_c20622	0.258363	0.710841	1.18815	1.01867	0.684117	0.328368	0.390714	1.11824	1.1357	0.876952	mgc131247 protein		tri33_mouse ame: full=e3 ubiquitin-protein ligase trim33 ame: full=ectodermin homolog ame: full=transcription intermediary factor 1-gamma short=tif1-gamma ame: full=tripartite motif-containing protein 33	F:metal ion binding; F:zinc ion binding; F:protein binding; C:intracellular		ENSDARP00000043482	ENSDARG00000028842
861	AS_rud_dec_c20631	0.146478	0.845038	1.07466	0.975394	0.551791	0.766047	0.685156	0.988317	1.01497	1.0332
862	AS_rud_dec_c20634	0.00636338	0.277324	0.25102	1.15104	0.356561	0.000118631	0.847372	0.0553333	0.956	0.179488	af469060_1ubiquitin extension protein		rl40_trybb ame: full=ubiquitin-60s ribosomal protein l40 contains: ame: full=ubiquitin contains: ame: full=60s ribosomal protein l40 ame: full=cep52 flags: precursor		F:structural constituent of ribosome; P:translation; C:ribonucleoprotein complex; C:ribosome; C:intracellular	ENSDARP00000107491	ENSDARG00000002369
863	AS_rud_dec_c20671	0.00385063	0.899185	0.210275	0.977528	0.0677525	0.430021	0.776582	1.10409	0.973458	0.851405
864	AS_rud_dec_c20684	0.271364	0.234197	1.18866	1.13236	1.0058	0.0467684	0.946148	0.839013	0.971418	0.643563	adhesion regulating molecule 1-like	strongylocentrotus purpuratus arm-1 protein mrna	adm1b_xenla ame: full=proteasomal ubiquitin receptor adrm1-b		C:proteasome complex; P:proteasome assembly; F:proteasome activator activity	ENSDARP00000075868	ENSDARG00000058560
865	AS_rud_dec_c2070	0.454275	0.790872	1.16368	0.983733	0.892684	0.688669	0.581858	1.02637	1.06696	1.05083	predicted protein [Pediculus humanus corporis]	pediculus humanus corporis mrna	rbms3_human ame: full=rna-binding single-stranded-interacting protein 3		F:binding	ENSDARP00000064859	ENSDARG00000074023
866	AS_rud_dec_c20714	0.329196	0.8522	1.18298	0.974532	0.750054	0.772565	0.230392	0.98591	1.16009	1.07801
867	AS_rud_dec_c20753	0.423975	0.726693	1.16839	1.0104	0.805426	0.943727	0.0944672	0.973073	1.00067	1.54539						ENSDARP00000045781	ENSDARG00000011783
868	AS_rud_dec_c20773	0.250264	0.918733	1.18494	0.979134	0.515286	0.215677	0.658694	1.1157	1.02892	0.776473		lithognathus mormyrus clone lithmor202 mrna sequence
869	AS_rud_dec_c20776	0.542021	0.67587	1.12083	1.03548	0.91269	0.16206	0.532585	1.08243	1.08636	0.841554
870	AS_rud_dec_c20785	0.145071	0.762176	1.07168	0.992361	0.758731	0.658663	0.388969	1.03967	1.13748	1.10682	hypothetical protein BRAFLDRAFT_126025 [Branchiostoma floridae]		ubl7_bovin ame: full=ubiquitin-like protein 7		F:protein binding	ENSDARP00000041739	ENSDARG00000024229
871	AS_rud_dec_c20799	0.888337	0.266664	0.981987	1.15105	1.52908	0.615277	0.246042	1.05123	1.17025	1.24218	protein kinase c beta 1	aplysia californica protein kinase c i mrna	kpc1_aplca ame: full=calcium-dependent protein kinase c ame: full=apl i	P:neuron migration; P:detection of mechanical stimulus involved in sensory perception of pain; P:regulation of cell shape; F:nonmembrane spanning protein tyrosine kinase activity; P:intracellular signaling pathway; P:cellular response to insulin stimulus; P:protein amino acid autophosphorylation; P:response to ethanol; P:forebrain development; F:phospholipid binding; P:activated T cell proliferat…	C:cytoplasm; P:protein amino acid phosphorylation; P:intracellular signaling pathway; F:protein kinase C activity; F:ATP binding; F:zinc ion binding	ENSDARP00000104985	ENSDARG00000087422
872	AS_rud_dec_c208	0.739331	0.0251189	1.00568	0.608313	8.93708	0.0786708	0.420657	0.956421	1.13132	0.072609	sarcoplasmic calcium-binding protein	meretrix lusoria mrna for sarcoplasmic calcium-binding complete cds	scp_patye ame: full=sarcoplasmic calcium-binding protein short=scp	F:calcium ion binding	F:calcium ion binding
873	AS_rud_dec_c20825	0.784752	0.546262	0.989825	1.09402	1.17671	0.551467	0.633675	1.07295	1.04097	0.952013	PREDICTED: similar to GH15213p [Nasonia vitripennis]	PREDICTED: Apis mellifera hypothetical protein LOC551214 (LOC551214), mRNA
874	AS_rud_dec_c20826	0.890473	0.220778	0.982009	1.12079	1.49465	0.809761	0.0260016	0.973704	0.717633	1.58137	PREDICTED: hypothetical protein [Saccoglossus kowalevskii]
875	AS_rud_dec_c20839	0.757894	0.302883	0.998929	1.15997	3.1574	0.076376	0.727717	0.949982	0.993555	0.42769	family with sequence similarity member c		fa55c_danre ame: full=protein fam55c flags: precursor		C:extracellular region	ENSDARP00000082694	ENSDARG00000061690
876	AS_rud_dec_c20841	0.731545	0.573846	1.00869	1.07664	1.08595	0.694847	0.626621	1.02434	1.04211	0.995443		dicentrarchus labrax chromosome sequence corresponding to linkage group complete sequence
877	AS_rud_dec_c20887	0.182742	0.807456	1.13703	0.980025	0.795783	0.359596	0.590748	1.11571	1.06033	0.923094	zinc dhhc-type containing 6-like	saccoglossus kowalevskii zinc dhhc-type containing 6-like mrna	zdh16_bovin ame: full=probable palmitoyltransferase zdhhc16 ame: full=zinc finger dhhc domain-containing protein 16 short=dhhc-16		F:metal ion binding; F:transferase activity; C:endoplasmic reticulum; C:membrane part	ENSDARP00000099898	ENSDARG00000015989
878	AS_rud_dec_c20890	0.727501	0.139706	1.01173	1.00434	1.3106	0.379957	0.402636	1.10927	1.13089	0.847081	tripartite motif protein		nhl1_caeel ame: full=ring finger protein nhl-1	F:binding	F:protein binding	ENSDARP00000094845	ENSDARG00000070697
879	AS_rud_dec_c20915	0.457535	0.747898	1.16135	1.00158	0.844965	0.932632	0.224103	0.969707	1.16015	1.42826	hras-like suppressor 2
880	AS_rud_dec_c20917	0.304126	0.600897	1.1856	1.06701	0.954345	0.0758122	0.736297	0.950573	0.990578	0.536406
881	AS_rud_dec_c20921	0.34102	0.724637	1.18157	1.0123	0.212569	0.2224	0.555599	1.11623	1.07979	0.694317	hypothetical protein BRAFLDRAFT_94936 [Branchiostoma floridae]	trichodesmium erythraeum complete genome	yngk_bacsu ame: full=upf0748 protein yngk flags: precursor
882	AS_rud_dec_c20929	0.761747	0.589869	0.99693	1.07344	1.11166	0.611016	0.821204	1.05269	0.958231	0.928526
883	AS_rud_dec_c20934	0.623999	0.431528	1.07168	1.14023	0.991667	0.44498	0.488998	1.1044	1.09709	0.885715	hypothetical protein TcasGA2_TC011055 [Tribolium castaneum]		asm3a_rat ame: full=acid sphingomyelinase-like phosphodiesterase 3a short=asm-like phosphodiesterase 3a flags: precursor		P:metabolic process; P:sphingomyelin catabolic process; C:extracellular space; F:hydrolase activity, acting on glycosyl bonds; C:extracellular region; F:protein binding	ENSDARP00000116492	ENSDARG00000053119
884	AS_rud_dec_c20937	0.584932	0.699626	1.09685	1.02389	1.0134	0.781841	0.624825	0.983309	1.04421	1.04722		mercenaria mercenaria microsatellite rumm039 sequence
885	AS_rud_dec_c20949	0.494706	0.499739	1.14737	1.11431	0.954692	0.472445	0.387247	1.09871	1.1372	0.797085	hypothetical protein SINV_16255 [Solenopsis invicta]	saccoglossus kowalevskii tubulin polymerization promoting transcript variant 2 mrna	tppp2_mouse ame: full=tubulin polymerization-promoting protein family member 2		F:molecular_function; P:biological_process; C:cellular_component	ENSDARP00000047643	ENSDARG00000030463
886	AS_rud_dec_c20967	0.80578	0.0614887	0.985723	0.79354	2.39694	0.17475	0.755019	1.08582	0.982972	0.626846	tauropine dehydrogenase			F:binding; P:metabolic process; F:catalytic activity
887	AS_rud_dec_c20972	0.017791	0.947893	0.421327	0.983856	0.266805	0.519791	0.742233	1.08349	0.988584	0.942169	lachesin [Aedes aegypti]		amal_drome ame: full=protein amalgam flags: precursor			ENSDARP00000113236	ENSDARG00000074815
888	AS_rud_dec_c20997	0.535997	0.704796	1.12525	1.02051	0.965751	0.561887	0.702129	1.0706	1.00655	0.974575	39s ribosomal protein mitochondrial precursor		rm28_xenla ame: full=39s ribosomal protein mitochondrial short=l28mt short=mrp-l28 flags: precursor	C:intracellular	C:intracellular	ENSDARP00000075223	ENSDARG00000057805
889	AS_rud_dec_c21019	0.859752	0.19886	0.981637	1.0993	1.50357	0.503929	0.13042	1.09325	1.06412	1.00729	hypothetical protein BRAFLDRAFT_133692 [Branchiostoma floridae]		pcd23_human ame: full=protocadherin-23 ame: full=cadherin-27 ame: full=cadherin-like protein cdhj ame: full=cadherin-like protein vr8 ame: full=protein dachsous homolog 2 ame: full=protocadherin pcdhj	F:calcium ion binding; P:homophilic cell adhesion; C:integral to membrane; P:cell adhesion; C:membrane; C:plasma membrane	F:calcium ion binding; P:homophilic cell adhesion; C:integral to membrane; P:cell adhesion; C:plasma membrane	ENSDARP00000014827	ENSDARG00000019063
890	AS_rud_dec_c21042	0.652812	0.492969	1.05592	1.11547	1.07675	0.194911	0.646814	1.09843	1.03391	0.869972
891	AS_rud_dec_c21081	0.735904	0.49086	1.00692	1.11687	1.13167	0.257346	0.799152	1.12322	0.964344	0.798225	ACYPI001130 [Acyrthosiphon pisum]	Bactrocera oleae clone Bo365 hypothetical protein mRNA, partial cds	dhso_human ame: full=sorbitol dehydrogenase ame: full=l-iditol 2-dehydrogenase	P:metabolic process; F:binding; F:catalytic activity	F:zinc ion binding; C:soluble fraction; P:fructose biosynthetic process; P:Lxylitol catabolic process; C:extracellular space; F:Liditol 2dehydrogenase activity; C:membrane fraction; F:NAD or NADH binding; P:sorbitol catabolic process; P:glucose metabolic process	ENSDARP00000124813	ENSDARG00000053405
892	AS_rud_dec_c21087	0.500426	0.231522	1.14612	1.13161	1.54849	0.334397	0.373207	1.12077	1.14173	1.031	hypothetical protein AaeL_AAEL004802 [Aedes aegypti]		c2d1_drome ame: full=coiled-coil and c2 domain-containing protein 1-like ame: full=lethal giant disks protein		C:cytoplasm; P:compound eye development; P:intracellular protein transport; P:negative regulation of Notch signaling pathway; P:imaginal discderived wing vein morphogenesis
893	AS_rud_dec_c21124	0.366498	0.868488	1.18246	0.974748	0.760176	0.614722	0.638961	1.05157	1.0382	0.987758		anoplopoma fimbria clone afim-evh-507-331 s-phase kinase-associated protein 1 complete cds
894	AS_rud_dec_c2114	0.53729	0.739245	1.12457	1.00527	0.935562	0.594971	0.810113	1.05666	0.962056	0.932725		venerupis decussatus epic-pcr fragment clone c9
895	AS_rud_dec_c21178	0.767114	0.0859239	0.995532	0.876549	2.51405	0.965541	0.0233167	0.981391	0.694191	3.53478	PREDICTED: hypothetical protein LOC100489553 [Xenopus (Silurana) tropicalis]
896	AS_rud_dec_c21195	0.811367	0.328648	0.984342	1.16895	1.31816	0.613504	0.6109	1.05244	1.04862	1.0035	PREDICTED: hypothetical protein [Gallus gallus]	macaca fascicularis brain clone: -14183	kat3_mouse ame: full=kynurenine--oxoglutarate transaminase 3 ame: full=cysteine-s-conjugate beta-lyase 2 ame: full=kynurenine aminotransferase iii short=katiii ame: full=kynurenine--glyoxylate transaminase ame: full=kynurenine--oxoglutarate transaminase iii		F:kynurenineglyoxylate transaminase activity; P:kynurenine metabolic process; P:2oxoglutarate metabolic process; F:kynurenineoxoglutarate transaminase activity; F:carbonsulfur lyase activity; C:mitochondrion; F:protein homodimerization activity	ENSDARP00000019368	ENSDARG00000023645
897	AS_rud_dec_c21219	0.512409	0.539789	1.13511	1.09603	0.752684	0.510147	0.564631	1.08985	1.07539	0.901898	adenylate kinase (atp-amp transphosphorylase)	candidatus phytoplasma mali strain at complete chromosome	kad_aywbp ame: full=adenylate kinase short=ak ame: full=atp-amp transphosphorylase	C:cytoplasm; P:auxin biosynthetic process; F:adenylate kinase activity; P:nucleotide biosynthetic process; F:ATP binding	F:kinase activity	ENSDARP00000010686	ENSDARG00000005926
898	AS_rud_dec_c21231	0.0249048	0.750918	0.485035	0.998047	0.342228	0.0156528	0.621912	0.603388	1.04471	0.410181	l antigen family member 3		lage3_human ame: full=l antigen family member 3 ame: full=protein eso-3 ame: full=protein itba2		F:protein binding	ENSDARP00000111718	ENSDARG00000086267
899	AS_rud_dec_c21247	0.609267	0.605044	1.07994	1.06554	1.05417	0.714628	0.199913	1.01521	1.14977	1.32807	ferritin subunit	meretrix meretrix ferritin subunit complete cds	fris_lymst ame: full=soma ferritin	P:cellular iron ion homeostasis; F:oxidoreductase activity; F:ferric iron binding; P:oxidation reduction; P:iron ion transport	C:cytoplasm; P:cellular iron ion homeostasis; F:ferric iron binding; P:oxidation reduction; F:ferroxidase activity; P:iron ion transport	ENSDARP00000022929	ENSDARG00000079938
900	AS_rud_dec_c21249	0.772174	0.367087	0.993121	1.16175	1.187	0.70483	0.534959	1.01877	1.08551	1.05756
901	AS_rud_dec_c21259	0.786748	0.062102	0.989565	0.791914	1.26306	0.561051	0.0141328	1.07017	0.592096	1.55822		ornithorhynchus anatinus cathepsin g mrna	stk24_human ame: full=serine threonine-protein kinase 24 ame: full=mammalian ste20-like protein kinase 3 short=mst-3 ame: full=ste20-like kinase mst3		P:protein amino acid phosphorylation; C:nucleoplasm; F:protein binding; F:ATP binding; P:signal transduction; C:cytosol; F:protein serine/threonine kinase activity	ENSDARP00000093770	ENSDARG00000031413
902	AS_rud_dec_c21269	0.0987993	0.75765	0.914747	0.995872	0.611213	0.170117	0.843981	1.08548	0.956106	0.643303		venerupis decussatus epic-pcr fragment clone c11
903	AS_rud_dec_c21275	0.28714	0.564815	1.18788	1.08081	0.966944	0.348904	0.504426	1.11619	1.09552	0.88478
904	AS_rud_dec_c21282	0.818786	0.52369	0.984339	1.10441	1.14039	0.750577	0.625242	0.994774	1.04366	1.03187	gp37 [Burkholderia phage KS14]	laribacter hongkongensis plasmid phlhk19 replication initiator-like protein complete cds	repa_neigo ame: full=replication protein		P:DNA replication; C:extrachromosomal circular DNA; P:DNA replication initiation; F:DNAdirected DNA polymerase activity
905	AS_rud_dec_c21286	0.99018	0.0522729	1.00162	0.750412	2.43584	0.181149	0.899112	1.08978	0.95967	0.479005	PREDICTED: predicted protein-like [Saccoglossus kowalevskii]
906	AS_rud_dec_c2130	0.797777	0.53099	0.987296	1.09998	1.16286	0.533118	0.735586	1.07943	0.99067	0.89098	mgc84394 protein		pp1ra_xenla ame: full=serine threonine-protein phosphatase 1 regulatory subunit 10		F:metal ion binding; F:phosphoprotein phosphatase inhibitor activity; F:nucleic acid binding; F:zinc ion binding; C:nucleus	ENSDARP00000028244	ENSDARG00000032651
907	AS_rud_dec_c21304	0.502654	0.513685	1.14501	1.10763	0.825371	0.719147	0.0469621	1.01289	0.834994	2.59261	PREDICTED: hypothetical protein [Saccoglossus kowalevskii]	ciona intestinalis protein mrna	f183b_mouse ame: full=protein fam183b			ENSDARP00000110223	ENSDARG00000087144
908	AS_rud_dec_c21323	0.199937	0.444828	1.16247	1.13593	0.355813	0.817675	0.330647	0.970131	1.16221	1.31121	PREDICTED: similar to 8-oxo-dGTPase [Strongylocentrotus purpuratus]	salmo salar -dihydro-8-oxoguanine triphosphatase mrna	8odp_human ame: full= -dihydro-8-oxoguanine triphosphatase ame: full=8-oxo-dgtpase ame: full=nucleoside diphosphate-linked moiety x motif 1 short=nudix motif 1		C:cytoplasm; P:response to oxidative stress; F:protein binding; F:GTPase activity	ENSDARP00000040752	ENSDARG00000030573
909	AS_rud_dec_c2135	0.811177	0.571422	0.984713	1.07659	1.1053	0.736602	0.746783	1.00236	0.987407	1.00191	predicted protein [Nematostella vectensis]		ppip1_mouse ame: full=proline-serine-threonine phosphatase-interacting protein 1 short=pest phosphatase-interacting protein 1		C:actomyosin contractile ring; F:actin binding; F:protein phosphatase binding; C:stress fiber	ENSDARP00000116876	ENSDARG00000053568
910	AS_rud_dec_c21364	0.764328	0.015781	0.995535	0.515845	5.63617	0.164184	0.375024	1.08063	1.14081	0.517243
911	AS_rud_dec_c21381	-	-	-	-		0.746219	0.621419	0.996454	1.04476	1.06331
912	AS_rud_dec_c21399	0.169922	0.934571	1.11035	0.981292	0.433173	0.718608	0.727114	1.01366	0.993993	0.996725	signal recognition subunit ffh srp54	candidatus phytoplasma mali strain at complete chromosome	srp54_syne7 ame: full=signal sequence-binding protein	F:nucleotide binding	F:binding
913	AS_rud_dec_c21400	0.14722	0.503132	1.07557	1.11155	0.510572	0.785333	0.20277	0.981526	1.15106	1.18669	3-phosphoshikimate 1-carboxyvinyltransferase	halorhodospira halophila complete genome	aroa_alheh ame: full=3-phosphoshikimate 1-carboxyvinyltransferase ame: full=5-enolpyruvylshikimate-3-phosphate synthase short=epsp synthase short=epsps	C:cytoplasm; F:3phosphoshikimate 1carboxyvinyltransferase activity; P:aromatic amino acid family biosynthetic process	C:cytoplasm; F:3phosphoshikimate 1carboxyvinyltransferase activity; P:aromatic amino acid family biosynthetic process
914	AS_rud_dec_c21405	0.305934	0.623276	1.18567	1.05843	1.00226	0.354856	0.789719	1.1166	0.968072	0.778701	transposase [Eriphia verrucosa]		yk006_human ame: full= uncharacterized protein flj37770
915	AS_rud_dec_c21409	0.733954	0.383569	1.00713	1.15435	1.22393	0.29695	0.129733	1.12182	1.06099	0.932219
916	AS_rud_dec_c21428	0.670819	0.7019	1.04254	1.02324	1.02939	0.738691	0.399195	1.00102	1.13282	1.55379			y9628_dicdi ame: full=probable serine threonine-protein kinase ddb_g0269628
917	AS_rud_dec_c2144	0.556335	0.543136	1.11243	1.09468	0.998662	0.106566	0.193931	1.03698	1.14889	0.732829	39s ribosomal protein mitochondrial		rm01_human ame: full=39s ribosomal protein mitochondrial short=l1mt short=mrp-l1 flags: precursor		F:structural constituent of ribosome; P:RNA processing; C:mitochondrion; P:translation; F:RNA binding; C:ribosome; C:mitochondrial large ribosomal subunit; C:intracellular; C:large ribosomal subunit	ENSDARP00000071305	ENSDARG00000054606
918	AS_rud_dec_c21452	0.645824	0.646753	1.05976	1.05112	1.0429	0.968009	0.168239	0.982544	1.12964	1.53656		venerupis decussatus epic-pcr fragment clone b8
919	AS_rud_dec_c21453	0.251369	0.405351	1.18494	1.1503	1.09446	0.426488	0.222175	1.1068	1.16438	1.31063	PREDICTED: uncharacterized protein K02A2.6-like [Xenopus (Silurana) tropicalis]
920	AS_rud_dec_c21455	0.932982	0.149453	0.986318	1.02217	1.69245	0.711586	0.111612	1.01667	1.03292	2.54073	predicted protein [Nematostella vectensis]	ciona intestinalis hydrocephalus inducing mrna	hydin_mouse ame: full=hydrocephalus-inducing protein ame: full=protein hy-3		F:molecular_function; C:cellular_component	ENSDARP00000073753	ENSDARG00000056764
921	AS_rud_dec_c21498	0.508465	0.2218	1.14016	1.1223	1.82358	0.483236	0.613555	1.09611	1.04612	0.964019	predicted protein [Nematostella vectensis]		s23a2_rat ame: full=solute carrier family 23 member 2 ame: full=na(+) l-ascorbic acid transporter 2 ame: full=sodium-dependent vitamin c transporter 2	C:membrane; P:transmembrane transport; P:transport; F:transporter activity		ENSDARP00000009802	ENSDARG00000015033
922	AS_rud_dec_c21507	0.413158	0.637456	1.17102	1.05347	0.690396	0.221076	0.426858	1.11357	1.12826	0.77539	carbohydrate sulfotransferase 15-like		chstf_human ame: full=carbohydrate sulfotransferase 15 ame: full=b-cell rag-associated gene protein short=hbrag ame: full=n-acetylgalactosamine 4-sulfate 6-o-sulfotransferase short= c4s-6st		F:Nacetylgalactosamine 4sulfate 6Osulfotransferase activity; F:3'phosphoadenosine 5'phosphosulfate binding; C:membrane; P:hexose biosynthetic process
923	AS_rud_dec_c21524	0.208988	0.1953	1.16733	1.09571	0.962438	0.891551	0.000586722	0.964921	0.0943678	4.237	hypothetical protein BRAFLDRAFT_281016 [Branchiostoma floridae]	Branchiostoma floridae hypothetical protein, mRNA	ttl1_bovin ame: full=probable tubulin polyglutamylase ttll1 ame: full=tubulin polyglutamylase complex subunit 3 short=pgs3 ame: full=tubulin--tyrosine ligase-like protein 1	F:tubulintyrosine ligase activity; P:protein modification process	C:cytoplasm; F:tubulintyrosine ligase activity; P:protein modification process; C:microtubule	ENSDARP00000108511	ENSDARG00000090778
924	AS_rud_dec_c21545	0.700784	0.546489	1.02645	1.09337	1.06932	0.933347	0.248203	0.970018	1.17058	1.31505	tbc1 domain family member 23-like isoform 1	saccoglossus kowalevskii tbc1 domain member 23-like mrna	tbc23_chick ame: full=tbc1 domain family member 23		P:regulation of Rab GTPase activity; C:intracellular; F:Rab GTPase activator activity	ENSDARP00000109571	ENSDARG00000044357
925	AS_rud_dec_c21551	0.416833	0.399675	1.17166	1.15108	0.804732	0.0988609	0.674935	1.02018	1.01837	0.552698						ENSDARP00000059969	ENSDARG00000040921
926	AS_rud_dec_c21597	0.445694	0.542201	1.16572	1.09581	0.956837	0.444774	0.852587	1.10428	0.956026	0.850249	dag1 protein		dag1_human ame: full=dystroglycan ame: full=dystrophin-associated glycoprotein 1 contains: ame: full=alpha-dystroglycan short=alpha-dg contains: ame: full=beta-dystroglycan short=beta-dg flags: precursor		C:plasma membrane part; C:membrane fraction; P:multicellular organismal process; F:protein binding; C:proteinaceous extracellular matrix; C:intracellular part	ENSDARP00000106371	ENSDARG00000016153
927	AS_rud_dec_c21616	0.618034	0.775935	1.07456	0.989368	0.973491	0.751347	0.73671	0.994852	0.990277	1.00248		venerupis decussata satellite vde123m sequence
928	AS_rud_dec_c21619	0.526541	0.748966	1.12888	1.00071	0.952098	0.913709	0.248072	0.966989	1.17075	1.26612						ENSDARP00000099464	ENSDARG00000080010
929	AS_rud_dec_c21658	0.277782	0.869754	1.19092	0.974676	0.463095	0.984386	0.0184628	0.991115	0.649121	3.90078	rhodopsin kinase	meleagris gallopavo beta-adrenergic receptor kinase 2-like mrna	gprk1_drome ame: full=g protein-coupled receptor kinase 1	P:biological regulation; P:phosphorylation; F:protein serine/threonine kinase activity; F:nucleotide binding		ENSDARP00000007164	ENSDARG00000013007
930	AS_rud_dec_c21721	0.855508	0.352405	0.981297	1.16148	1.32188	0.81635	0.0760344	0.970617	0.954215	2.4496	PREDICTED: hypothetical protein [Saccoglossus kowalevskii]	strongylocentrotus purpuratus hypothetical loc589708 mrna	iqub_rat ame: full=iq and ubiquitin-like domain-containing protein ame: full=protein trs4			ENSDARP00000083250	ENSDARG00000061899
931	AS_rud_dec_c2173	0.692683	0.323718	1.03051	1.16994	1.23299	0.618327	0.53911	1.05156	1.08559	1.0707	PREDICTED: hypothetical protein [Saccoglossus kowalevskii]
932	AS_rud_dec_c2175	0.00446176	0.903204	0.219541	0.978003	0.0670968	0.0763911	0.331975	0.949325	1.15988	0.409342
933	AS_rud_dec_c21767	0.0927181	0.759028	0.887964	0.994961	0.1392	0.530284	0.0147467	1.08088	0.598116	2.18483	hypothetical protein BRAFLDRAFT_85664 [Branchiostoma floridae]		scar5_human ame: full=scavenger receptor class a member 5 ame: full=scavenger receptor hlg	F:binding; F:scavenger receptor activity; P:cell adhesion; C:membrane; F:sugar binding	P:cellular process; P:transport; F:receptor activity; C:cell part	ENSDARP00000080209	ENSDARG00000060680
934	AS_rud_dec_c21779	0.315469	0.637239	1.18792	1.05449	0.728718	0.0614857	0.865297	0.909482	0.955802	0.51896	hypothetical protein SINV_12968 [Solenopsis invicta]
935	AS_rud_dec_c21789	0.751045	0.517933	1.0007	1.10532	1.14104	0.764426	0.456397	0.988597	1.10778	1.10376		nasonia vitripennis aaa atpase mrna
936	AS_rud_dec_c21805	0.778622	0.583861	0.991161	1.07429	1.1006	0.550336	0.739789	1.07359	0.98919	0.99955	hypothetical protein TherJR_0820 [Thermincola sp. JR]	thermincola complete genome
937	AS_rud_dec_c21823	0.650443	0.117992	1.05811	0.948637	1.49032	0.0721525	0.850667	0.937447	0.956018	0.683073		dicentrarchus labrax chromosome sequence corresponding to linkage group bottom complete sequence
938	AS_rud_dec_c21825	0.140805	0.891651	1.06387	0.976657	0.231512	0.744298	0.501798	0.997219	1.09594	1.23358	cytochrome b	dicentrarchus labrax voucher bmvp 1227 cytochrome b complete cds mitochondrial	cyb_pagma ame: full=cytochrome b ame: full=complex iii subunit 3 ame: full=complex iii subunit iii ame: full=cytochrome b-c1 complex subunit 3 ame: full=ubiquinol-cytochrome-c reductase complex cytochrome b subunit	F:metal ion binding; F:oxidoreductase activity; C:respiratory chain; F:electron carrier activity; P:transport; C:integral to membrane; P:respiratory electron transport chain; C:mitochondrion	F:metal ion binding; C:mitochondrial inner membrane; F:oxidoreductase activity; C:respiratory chain; F:electron carrier activity; P:transport; C:integral to membrane; P:respiratory electron transport chain	ENSDARP00000087881	ENSDARG00000063924
939	AS_rud_dec_c21829	0.718075	0.687608	1.01846	1.03134	1.03873	0.855669	0.475084	0.963264	1.09846	1.1933	terminase GpA [Delftia acidovorans SPH-1]		terl_lambd ame: full=large terminase protein ame: full=dna-packaging protein a ame: full= ame: full=terminase large subunit		P:DNA packaging
940	AS_rud_dec_c21832	0.60271	0.0642384	1.08475	0.800824	1.65082	0.871983	0.100889	0.96334	1.01564	1.41364	succinate semialdehyde dehydrogenase	arabidopsis thaliana succinate-semialdehyde dehydrogenase complete cds	ssdh_hylla ame: full=succinate-semialdehyde mitochondrial ame: full=aldehyde dehydrogenase family 5 member a1 ame: full=nad(+)-dependent succinic semialdehyde dehydrogenase flags: precursor	P:central nervous system development; P:gammaaminobutyric acid catabolic process; P:succinate metabolic process; C:soluble fraction; C:mitochondrion; F:succinatesemialdehyde dehydrogenase activity; P:shortchain fatty acid metabolic process; P:glutamine metabolic process; P:galactosylceramide metabolic process; P:glutathione metabolic process; P:glycerophospholipid metabolic process; P:respiratory…	C:soluble fraction; P:central nervous system development; P:gammaaminobutyric acid catabolic process; P:oxidation reduction; F:succinatesemialdehyde dehydrogenase activity; P:protein homotetramerization	ENSDARP00000113407	ENSDARG00000076544
941	AS_rud_dec_c21848	0.358002	0.633336	1.17909	1.05695	0.892317	0.304481	0.880489	1.12062	0.956278	0.838165	predicted protein [Nematostella vectensis]	nematostella vectensis protein partial mrna	syfb_human ame: full=phenylalanyl-trna synthetase beta chain ame: full=phenylalanine--trna ligase beta chain short=	C:cytoplasm; F:phenylalaninetRNA ligase activity; F:RNA binding; F:ATP binding; F:magnesium ion binding; P:phenylalanyltRNA aminoacylation	C:soluble fraction; F:phenylalaninetRNA ligase activity; F:RNA binding; F:ATP binding; F:magnesium ion binding; P:phenylalanyltRNA aminoacylation; C:cytosol	ENSDARP00000007817	ENSDARG00000016864
942	AS_rud_dec_c21866	0.67062	0.0482901	1.04258	0.734105	4.84838	0.0797885	0.465992	0.964978	1.10016	0.681588	dermatopontin 2		haaf_limpo ame: full=hemagglutinin amebocyte aggregation factor ame: full=18k-laf flags: precursor		C:extracellular region	ENSDARP00000016626	ENSDARG00000045834
943	AS_rud_dec_c21911	0.716197	0.694873	1.01901	1.02632	1.03583	0.302882	0.839082	1.12122	0.956598	0.695754		venerupis decussatus partial srp54 gene for signal recognition particle 54-kda clone exons a-b
944	AS_rud_dec_c21917	0.455088	0.501656	1.16341	1.11395	1.0106	0.0757514	0.796477	0.951517	0.96578	0.774832						ENSDARP00000090360	ENSDARG00000028815
945	AS_rud_dec_c21919	0.703166	0.615598	1.02605	1.06223	1.0783	0.371962	0.518939	1.11215	1.09048	0.837034	sodium dicarboxylate cotransporter -2	strongylocentrotus purpuratus slc13a2 protein partial mrna	s13a3_rat ame: full=solute carrier family 13 member 3 ame: full=na(+) dicarboxylate cotransporter 3 short= -3 short=r 3 ame: full=sodium-dependent high-affinity dicarboxylate transporter 2		C:cell junction; F:succinate transmembrane transporter activity; P:succinate transport; C:integral to membrane; P:aspartate transport; F:high affinity sodium:dicarboxylate symporter activity; C:centrosome; C:membrane fraction; F:citrate transmembrane transporter activity; F:Laspartate transmembrane transporter activity; P:citrate transport	ENSDARP00000058513	ENSDARG00000039999
946	AS_rud_dec_c21922	0.585609	0.561756	1.09605	1.08239	1.09528	0.395856	0.727765	1.10541	0.993523	0.882533
947	AS_rud_dec_c2194	0.298966	0.742742	1.18912	1.00434	0.715897	0.0758408	0.945256	0.950081	0.971214	0.589004	c1q-like 23kda protein		c1ql4_mouse ame: full=complement c1q-like protein 4 ame: full=c1q and tumor necrosis factor-related protein 11 short=c1qtnf11 flags: precursor		F:molecular_function; P:biological_process; C:cellular_component	ENSDARP00000050344	ENSDARG00000030254
948	AS_rud_dec_c21947	0.391916	0.646126	1.17795	1.05182	0.894305	0.248231	0.916001	1.12193	0.961921	0.74619	PREDICTED: predicted protein-like [Saccoglossus kowalevskii]		rg9d3_bovin ame: full=rna (guanine-9-)-methyltransferase domain-containing protein 3		F:methyltransferase activity; F:transferase activity	ENSDARP00000078938	ENSDARG00000060176
949	AS_rud_dec_c21950	0.870713	0.0463713	0.981438	0.73294	1.75916	0.695355	0.00487529	1.0239	0.364813	1.30608
950	AS_rud_dec_c21970	0.673245	0.372417	1.04073	1.15886	1.26311	0.471986	0.663625	1.09965	1.02428	0.897094		venerupis decussatus partial srp54 gene for signal recognition particle 54-kda clone exons a-b
951	AS_rud_dec_c22008	0.435792	0.747084	1.1706	1.00242	0.91917	0.835098	0.222576	0.966305	1.16473	1.3198	zinc finger protein 729- partial		zbt48_ponab ame: full=zinc finger and btb domain-containing protein 48		F:DNA binding; C:nucleus; F:nucleic acid binding; F:zinc ion binding; C:intracellular; F:protein binding; F:metal ion binding; P:transcription; P:regulation of transcription	ENSDARP00000107796	ENSDARG00000087249
952	AS_rud_dec_c22024	0.762524	0.414849	0.996916	1.14687	1.20663	0.602282	0.531017	1.0532	1.08697	1.03289	trove domain protein		ro60_deira ame: full=60 kda ss-a ro ribonucleoprotein homolog ame: full=ro sixty-related protein		F:RNA binding; C:cytoplasm; C:ribonucleoprotein complex	ENSDARP00000105539	ENSDARG00000089225
953	AS_rud_dec_c22026	0.0552395	0.958095	0.715544	0.98592	0.14664	0.218156	0.5166	1.11533	1.08916	0.81398	beta-glucan recognition protein	tapes literata beta-glucan recognition protein complete cds	bgbp_penmo ame: full=beta- -glucan-binding protein short=gbp flags: precursor		F:hydrolase activity, hydrolyzing Oglycosyl compounds; P:carbohydrate metabolic process
954	AS_rud_dec_c22032	0.787612	0.293349	0.989936	1.15523	1.30647	0.716961	0.100524	1.01553	1.01856	1.77455	hypothetical protein BRAFLDRAFT_124133 [Branchiostoma floridae]	monodelphis domestica tektin 3 mrna	tekt3_mouse ame: full=tektin-3	P:microtubule cytoskeleton organization; C:microtubule	C:cytoplasm	ENSDARP00000066212	ENSDARG00000045038
955	AS_rud_dec_c22037	0.54059	0.531081	1.12136	1.09984	0.93825	0.100813	0.695845	1.02894	1.01153	0.749017	titin isoform n2-a		mylk_human ame: full=myosin light chain smooth muscle short=mlck ame: full=kinase-related protein short=krp ame: full=telokin contains: ame: full=myosin light chain smooth deglutamylated form		F:protein binding	ENSDARP00000113287	ENSDARG00000000563
956	AS_rud_dec_c22038	0.752124	0.588717	1.0008	1.07358	1.08888	0.674118	0.66746	1.03556	1.02085	1.02755	polypyrimidine tract binding	saccoglossus kowalevskii polypyrimidine tract-binding protein 1-like mrna	rod1_mouse ame: full=regulator of differentiation 1 short=rod1	F:oxidoreductase activity; F:nucleic acid binding; P:metabolic process	F:binding; P:regulation of cell differentiation	ENSDARP00000118637	ENSDARG00000043757
957	AS_rud_dec_c22041	0.774481	0.536283	0.992239	1.09933	1.16037	0.56779	0.575552	1.06703	1.07126	1.0943	cullin partial		cul3_rat ame: full=cullin-3			ENSDARP00000056881	ENSDARG00000038967
958	AS_rud_dec_c22046	0.627194	0.56433	1.06965	1.08122	1.11261	0.85619	0.514888	0.962766	1.09015	1.13106		spisula solidissima cnrna86 123 complete sequence
959	AS_rud_dec_c22052	0.0314097	0.612387	0.551551	1.06368	0.425135	0.186883	0.202845	1.09508	1.15055	1.14046	sjchgc03877 protein	monosiga brevicollis clone jgiacyi- complete sequence	spf45_mouse ame: full=splicing factor 45 ame: full=45 kda-splicing factor ame: full=rna-binding motif protein 17		F:nucleic acid binding; P:RNA splicing, via transesterification reactions; F:RNA binding; C:spliceosomal complex; F:nucleotide binding; P:RNA splicing; P:mRNA processing; C:intracellular
960	AS_rud_dec_c2207	0.886524	0.000468223	0.982009	0.120741	1.75417	0.0451962	0.290718	0.833241	1.17811	0.943899						ENSDARP00000106422	ENSDARG00000032724
961	AS_rud_dec_c22076	0.846809	0.157362	0.981424	1.03557	1.47594	0.43561	0.308526	1.10286	1.17188	0.831382			nrt2_chick ame: full=nad (+)--arginine adp-ribosyltransferase 2 ame: full=mono(adp-ribosyl)transferase 2 short=at2 flags: precursor		P:protein amino acid ADPribosylation; C:extracellular space; F:NAD(P)+proteinarginine ADPribosyltransferase activity; C:extracellular region; F:transferase activity, transferring glycosyl groups	ENSDARP00000103160	ENSDARG00000076545
962	AS_rud_dec_c22107	0.0319727	0.99711	0.556525	1.00049	0.383487	0.0499007	0.965442	0.857813	0.97937	0.561123	nuclear receptor subfamily 2 group c member 1		nr2c1_rat ame: full=nuclear receptor subfamily 2 group c member 1 ame: full=orphan nuclear receptor tr2 ame: full=testicular receptor 2	F:binding	F:binding	ENSDARP00000067473	ENSDARG00000045904
963	AS_rud_dec_c22117	0.275952	0.75439	1.19225	0.996479	0.811751	0.0178239	0.856433	0.62197	0.956124	0.675755
964	AS_rud_dec_c22122	0.68268	0.613729	1.03521	1.06335	1.05298	0.556741	0.769392	1.0713	0.97696	0.904631		dicentrarchus labrax chromosome sequence corresponding to linkage group complete sequence
965	AS_rud_dec_c22132	0.558372	0.454943	1.11108	1.13046	0.973595	0.468381	0.703547	1.10189	1.006	0.887651	hypothetical protein BRAFLDRAFT_240123 [Branchiostoma floridae]		hs12b_mouse ame: full=heat shock 70 kda protein 12b	F:ATP binding	F:molecular_function; F:nucleotide binding; P:biological_process; C:cellular_component	ENSDARP00000106960	ENSDARG00000070603
966	AS_rud_dec_c22135	0.222357	0.619919	1.17107	1.06153	0.448676	0.150745	0.714435	1.07786	1.00011	0.492869
967	AS_rud_dec_c22138	0.383937	0.769287	1.18255	0.990414	0.828854	0.564421	0.616853	1.06772	1.04537	0.878422	PREDICTED: similar to predicted protein, partial [Hydra magnipapillata]	saccoglossus kowalevskii dolichyl-diphosphooligosaccharide--protein glycosyltransferase subunit -like mrna	stt3a_bovin ame: full=dolichyl-diphosphooligosaccharide--protein glycosyltransferase subunit stt3a short=oligosaccharyl transferase subunit stt3a short=stt3-a		C:membrane fraction; C:oligosaccharyltransferase complex; C:integral to membrane; F:dolichyldiphosphooligosaccharideprotein glycotransferase activity; P:protein amino acid Nlinked glycosylation via asparagine	ENSDARP00000070408	ENSDARG00000053832
968	AS_rud_dec_c22142	0.777107	0.289445	0.992226	1.15587	1.36147	0.705604	0.544182	1.01862	1.08457	1.12648	hypothetical protein TRIADDRAFT_31282 [Trichoplax adhaerens]		i5p1_human ame: full=type i inositol- -trisphosphate 5-phosphatase short=5ptase flags: precursor	F:inositol or phosphatidylinositol phosphatase activity	C:membrane; P:cell communication; F:inositolpolyphosphate 5phosphatase activity; F:PH domain binding	ENSDARP00000070468	ENSDARG00000053878
969	AS_rud_dec_c22169	0.951018	0.0520589	0.989607	0.751212	1.99818	0.182644	0.503279	1.09173	1.09592	0.858183	PREDICTED: similar to ENSANGP00000014764 [Nasonia vitripennis]		mot13_human ame: full=monocarboxylate transporter 13 short=mct 13 ame: full=solute carrier family 16 member 13		F:symporter activity; C:integral to membrane; P:transmembrane transport; C:plasma membrane	ENSDARP00000052903	ENSDARG00000055342
970	AS_rud_dec_c22181	0.0901515	0.92648	0.881573	0.980039	0.274899	0.873741	0.269059	0.963077	1.17802	1.25097		venerupis decussatus epic-pcr fragment clone c11
971	AS_rud_dec_c22206	0.0546916	0.932361	0.714428	0.980895	0.2287	0.288393	0.247201	1.12472	1.1694	1.15236	mannose receptor c type 1-like		mrc1_mouse ame: full=macrophage mannose receptor 1 short=mmr ame: cd_antigen=cd206 flags: precursor		F:binding	ENSDARP00000098436	ENSDARG00000073928
972	AS_rud_dec_c22223	0.463664	0.143459	1.1625	1.01096	0.922974	0.014057	0.822111	0.566859	0.958091	0.6717	egf-like protein	suefibriiisea urchin fibropellin iii 3 end	fbp3_strpu ame: full=fibropellin-3 ame: full=epidermal growth factor-related protein 3 ame: full=fibropellin iii ame: full=fibropellin-c ame: full= iii flags: precursor		F:calcium ion binding; C:extracellular space; C:extracellular region	ENSDARP00000068420	ENSDARG00000052139
973	AS_rud_dec_c22290	0.629552	0.451813	1.06778	1.13279	1.12792	0.145431	0.595252	1.07106	1.05636	0.597888	unnamed protein product [Tetraodon nigroviridis]		fucl6_angja ame: full=fucolectin-6 flags: precursor		F:binding	ENSDARP00000092898	ENSDARG00000042583
974	AS_rud_dec_c22315	0.0627576	0.899257	0.760574	0.977453	0.361019	0.788105	0.220829	0.981222	1.16299	1.37707	macrophage erythroblast attacher	saccoglossus kowalevskii macrophage erythroblast attacher-like mrna	maea_danre ame: full=macrophage erythroblast attacher			ENSDARP00000070240	ENSDARG00000053691
975	AS_rud_dec_c22316	0.584126	0.765498	1.09696	0.991679	0.966116	0.571565	0.670136	1.06568	1.01971	0.953133	predicted protein [Nematostella vectensis]	tetraodon nigroviridis full-length cdna	naa11_human ame: full=n-alpha-acetyltransferase catalytic subunit ame: full=n-terminal acetyltransferase complex ard1 subunit homolog b short=hard2	F:Nacetyltransferase activity; P:metabolic process	P:metabolic process; C:cytoplasm; F:peptide alphaNacetyltransferase activity; C:nucleus; F:protein binding	ENSDARP00000095601	ENSDARG00000071060
976	AS_rud_dec_c22340	0.338795	0.450816	1.18387	1.13233	1.29411	0.280258	0.866843	1.12079	0.956001	0.702089	PREDICTED: similar to kuzbanian [Nasonia vitripennis]	ixodes scapularis disintegrin- mrna	ada10_mouse ame: full=disintegrin and metalloproteinase domain-containing protein 10 short=adam 10 ame: full=kuzbanian protein homolog ame: full=mammalian disintegrin-metalloprotease ame: cd_antigen=cd156c flags: precursor		F:endopeptidase activity; F:protein binding; C:postsynaptic density	ENSDARP00000016064	ENSDARG00000015502
977	AS_rud_dec_c22350	0.476298	0.831558	1.15407	0.975357	0.890204	0.625907	0.566588	1.04852	1.07429	1.09401	phd finger protein 20	dicentrarchus labrax chromosome sequence corresponding to linkage group top complete sequence				ENSDARP00000112091	ENSDARG00000038737
978	AS_rud_dec_c22351	0.917189	0.0473946	0.983661	0.726839	1.90398	0.588323	0.16435	1.06006	1.12733	1.11243	unnamed protein product [Oikopleura dioica]					ENSDARP00000017613	ENSDARG00000056181
979	AS_rud_dec_c22366	0.731046	0.569243	1.0089	1.07817	1.12906	0.735228	0.623948	1.00293	1.04424	1.00694	kinesin heavy chain subunit		kinh_drome ame: full=kinesin heavy chain	P:auxin biosynthetic process; P:microtubulebased movement; F:ATP binding; F:microtubule motor activity; C:microtubule		ENSDARP00000079237	ENSDARG00000075251
980	AS_rud_dec_c22368	0.379906	0.667311	1.18349	1.04092	0.961983	0.815244	0.458857	0.971117	1.10456	1.09968	ttc3 partial		ttc3_mouse ame: full=e3 ubiquitin-protein ligase ttc3 ame: full=tpr repeat protein d short=mtprd			ENSDARP00000114730	ENSDARG00000086075
981	AS_rud_dec_c22376	0.600486	0.655832	1.08425	1.04706	0.985767	0.614476	0.558224	1.05127	1.0786	1.1219	dna-directed rna polymerases and iii kda	rattus norvegicus polymerase ii (dna directed) polypeptide h mrna	rpab3_human ame: full=dna-directed rna polymerases and iii subunit rpabc3 short=rna polymerases and iii subunit abc3 ame: full=dna-directed rna polymerase ii subunit h ame: full=dna-directed rna polymerases and iii kda polypeptide ame: full=rpb17 ame: full=rpb8 homolog short=hrpb8		F:DNAdirected RNA polymerase activity; F:zinc ion binding; F:protein kinase activity; P:transcription initiation from RNA polymerase II promoter; C:nucleolus; P:RNA splicing; C:DNAdirected RNA polymerase II, core complex; F:protein binding; P:RNA elongation from RNA polymerase II promoter	ENSDARP00000056187	ENSDARG00000038505
982	AS_rud_dec_c22383	0.720975	0.430123	1.01584	1.14237	1.25785	0.853579	0.399648	0.963236	1.13112	1.11327	glutaredoxin [Haliotis diversicolor supertexta]		glrx1_schpo ame: full=glutaredoxin-1		P:cellular response to oxidative stress; P:response to zinc ion; P:cellular response to heat; C:nucleus; C:cytosol; F:catalytic activity	ENSDARP00000037864	ENSDARG00000028106
983	AS_rud_dec_c22388	0.34483	0.695693	1.18416	1.02557	0.726432	0.0949646	0.898832	1.00517	0.959591	0.567216	hypothetical protein HPSA_00280 [Helicobacter pylori SouthAfrica7]
984	AS_rud_dec_c22432	0.885649	0.230651	0.982056	1.13132	1.41767	0.753256	0.321999	0.99512	1.16638	1.23014		aspergillus terreus nih2624 protein partial mrna
985	AS_rud_dec_c22437	0.663116	0.427716	1.04811	1.14164	1.18237	0.661649	0.381811	1.03818	1.13771	1.4008	hypothetical protein DAPPUDRAFT_300699 [Daphnia pulex]	apis mellifera 26s proteasome non-atpase regulatory subunit 2 mrna	psmd2_bovin ame: full=26s proteasome non-atpase regulatory subunit 2 ame: full=26s proteasome regulatory subunit rpn1 ame: full=26s proteasome regulatory subunit s2 ame: full=26s proteasome subunit p97 ame: full=tumor necrosis factor type 1 receptor-associated protein 2		C:proteasome complex; P:regulation of protein catabolic process; F:enzyme regulator activity; F:protein binding	ENSDARP00000107004	ENSDARG00000088574
986	AS_rud_dec_c22452	0.102272	0.685617	0.933862	1.0318	0.541304	0.0322433	0.974935	0.737222	0.984645	0.453793	unnamed protein product [Mus musculus]	pichia pastoris cbs 7435 chromosome complete replicon sequence	mrp1_mouse ame: full=multidrug resistance-associated protein 1 ame: full=atp-binding cassette sub-family c member 1 ame: full=leukotriene c transporter short=ltc4 transporter	P:phospholipid efflux; P:response to oxidative stress; P:daunorubicin transport; P:xenobiotic transport; P:plasma membrane longchain fatty acid transport; P:auxin biosynthetic process; F:sphingolipid transporter activity; P:cell chemotaxis; F:longchain fatty acid transporter activity; F:xenobiotictransporting ATPase activity; P:drug transmembrane transport; P:glutathione transmembrane transport; …	P:phospholipid efflux; P:response to oxidative stress; P:daunorubicin transport; P:xenobiotic transport; P:plasma membrane longchain fatty acid transport; P:auxin biosynthetic process; F:sphingolipid transporter activity; P:cell chemotaxis; F:longchain fatty acid transporter activity; F:xenobiotictransporting ATPase activity; P:drug transmembrane transport; P:glutathione transmembrane transport; …	ENSDARP00000099145	ENSDARG00000077243
987	AS_rud_dec_c22469	0.0466995	0.911017	0.661536	0.978096	0.137387	0.158152	0.943863	1.08481	0.970425	0.571637	histone-lysine n-methyltransferase setmar
988	AS_rud_dec_c22470	0.768117	0.0654377	0.99498	0.803545	2.29108	0.867437	0.240898	0.963261	1.16599	1.40183	unnamed protein product [Tetraodon nigroviridis]		coaa1_mouse ame: full=collagen alpha-1 chain flags: precursor		C:extracellular region	ENSDARP00000031440	ENSDARG00000024299
989	AS_rud_dec_c225	0.488233	0.133769	1.14958	0.990814	2.72933	0.183788	0.398808	1.09389	1.13379	1.00249	c1q domain containing protein 1q78		c1ql4_mouse ame: full=complement c1q-like protein 4 ame: full=c1q and tumor necrosis factor-related protein 11 short=c1qtnf11 flags: precursor		F:molecular_function; P:biological_process; C:cellular_component	ENSDARP00000035119	ENSDARG00000026904
990	AS_rud_dec_c22526	0.86448	0.439907	0.982443	1.1346	1.19828	0.680021	0.737663	1.03049	0.989277	0.993351		desulfococcus multivorans vrl island
991	AS_rud_dec_c22536	0.835934	0.347764	0.982476	1.16633	1.32203	0.695681	0.142484	1.02384	1.09488	1.7828	hypothetical protein BRAFLDRAFT_205899 [Branchiostoma floridae]		spat6_human ame: full=spermatogenesis-associated protein 6 flags: precursor		P:cell differentiation; P:multicellular organismal development; C:extracellular region; P:spermatogenesis	ENSDARP00000014739	ENSDARG00000004874
992	AS_rud_dec_c22540	0.698432	0.648806	1.02678	1.05017	1.04512	0.468408	0.882789	1.10177	0.956622	0.874837
993	AS_rud_dec_c22543	0.743131	0.616585	1.00438	1.06222	1.07957	0.179708	0.934369	1.09001	0.967845	0.461678	c1q domain containing protein 1q58					ENSDARP00000073360	ENSDARG00000056411
994	AS_rud_dec_c22548	0.504038	0.756609	1.14442	0.996668	0.90702	0.694236	0.457713	1.02462	1.10637	1.05046	mesoderm development	gallus gallus mesoderm development candidate 2 mrna	mesd_danre ame: full=ldlr chaperone mesd ame: full=mesoderm development candidate 2 ame: full=mesoderm development protein flags: precursor			ENSDARP00000093291	ENSDARG00000063030
995	AS_rud_dec_c22577	0.0455813	0.514326	0.651663	1.10627	0.866008	0.00183163	0.995707	0.233	0.997561	0.239886	slc5a12 protein		sc5a6_human ame: full=sodium-dependent multivitamin transporter short=na(+)-dependent multivitamin transporter ame: full=solute carrier family 5 member 6		P:transport; C:cell part	ENSDARP00000114963	ENSDARG00000042859
996	AS_rud_dec_c22579	0.622645	0.730883	1.07187	1.00778	1.01879	0.624458	0.706282	1.04873	1.00498	1.00263	predicted protein [Nematostella vectensis]	hydra magnipapillata protein mrna	phb2_ponab ame: full=prohibitin-2	C:membrane	P:negative regulation of mammary gland epithelial cell proliferation; C:mitochondrial inner membrane; P:regulation of transcription; P:mammary gland alveolus development; F:receptor activity; P:mammary gland branching involved in thelarche; P:negative regulation of estrogen receptor signaling pathway; F:protein binding; P:regulation of branching involved in mammary gland duct morphogenesis; F:spe…	ENSDARP00000022440	ENSDARG00000017728
997	AS_rud_dec_c2260	0.779155	0.614548	0.991387	1.06292	1.08619	0.753047	0.723974	0.995313	0.995633	1.01124	PREDICTED: CG8568-like [Saccoglossus kowalevskii]
998	AS_rud_dec_c22602	0.281609	0.920906	1.19011	0.979201	0.758567	0.242761	0.878835	1.11522	0.95656	0.744514	predicted protein [Nematostella vectensis]		rn220_macfa ame: full=e3 ubiquitin-protein ligase rnf220 ame: full=ring finger protein 220	F:binding	F:metal ion binding; F:zinc ion binding; F:protein binding	ENSDARP00000080775	ENSDARG00000060929
999	AS_rud_dec_c22607	0.457949	0.544342	1.16134	1.0949	0.951702	0.113233	0.67786	1.0542	1.01752	0.769622
1000	AS_rud_dec_c22666	0.368783	0.3118	1.1838	1.16402	0.336073	0.596287	0.00375616	1.05538	0.324444	2.86361	PREDICTED: hypothetical protein isoform 1 [Ciona intestinalis]		cb050_bovin ame: full=uncharacterized protein c2orf50 homolog			ENSDARP00000123594	ENSDARG00000078140
1001	AS_rud_dec_c22680	0.995406	0.00245314	1.00217	0.249343	3.56155	0.179038	0.139806	1.09163	1.08925	0.68914	hypothetical protein Bpse7_41440 [Burkholderia pseudomallei 7894]
1002	AS_rud_dec_c22683	0.223396	0.408208	1.17256	1.1509	1.03488	0.00596012	0.981794	0.397143	0.988789	0.287712	hypothetical protein BRAFLDRAFT_124696 [Branchiostoma floridae]
1003	AS_rud_dec_c22727	0.0137587	0.765378	0.369152	0.991801	0.583481	0.00508969	0.587377	0.365231	1.06301	0.543122	n-acetylneuraminate pyruvate lyase (dihydrodipicolinate synthase)		npl_chick ame: full=n-acetylneuraminate lyase short=nalase ame: full=n-acetylneuraminate pyruvate-lyase ame: full=n-acetylneuraminic acid aldolase ame: full=sialate lyase ame: full=sialate-pyruvate lyase ame: full=sialic acid aldolase ame: full=sialic acid lyase		C:cytoplasm; P:metabolic process; P:carbohydrate metabolic process; F:Nacetylneuraminate lyase activity; F:lyase activity	ENSDARP00000027094	ENSDARG00000009390
1004	AS_rud_dec_c22740	0.00347576	0.983324	0.20251	0.994464	0.0736818	0.154444	0.938779	1.08327	0.96897	0.668063	AF468016_1alpha-amylase [Corbicula fluminea]			F:hydrolase activity; P:metabolic process
1005	AS_rud_dec_c22744	0.768447	0.629712	0.994851	1.05711	1.0821	0.738728	0.734202	1.00087	0.991573	1.00482	trehalose synthase	kitasatospora setae km-6054 complete genome	tres_pimsr ame: full=trehalose synthase ame: full=maltose alpha-d-glucosyltransferase	P:carbohydrate metabolic process; F:cation binding; F:catalytic activity	F:isomerase activity	ENSDARP00000114538	ENSDARG00000017165
1006	AS_rud_dec_c22745	0.231025	0.757068	1.18273	0.996424	0.22686	0.685677	0.675196	1.02859	1.01822	1.00818	metal-dependent phosphohydrolase	enterococcus faecium c68 assembly_c68_1217 transposon complete sequence		F:hydrolase activity
1007	AS_rud_dec_c22772	0.00741113	0.996315	0.267358	1.00048	0.0346931	0.112601	0.457077	1.05111	1.10694	0.79257	nuclear autoantigenic sperm protein isoform 3 isoform 3	taeniopygia guttata misc_rna miscrna	nasp_mouse ame: full=nuclear autoantigenic sperm protein short=nasp			ENSDARP00000034889	#N/A
1008	AS_rud_dec_c22782	0.312113	0.781399	1.18748	0.987564	0.542242	0.478476	0.555263	1.09705	1.08004	1.01291
1009	AS_rud_dec_c22786	0.781445	0.356709	0.990228	1.16055	1.24806	0.474255	0.0221725	1.09708	0.691002	2.01548
1010	AS_rud_dec_c22792	0.330546	0.71007	1.18143	1.01809	0.641196	0.534697	0.0342178	1.07841	0.772274	2.90891	outer dense fiber protein 3		odf3a_xenla ame: full=outer dense fiber protein 3 ame: full=outer dense fiber of sperm tails protein 3		C:cytoplasm	ENSDARP00000108259	ENSDARG00000042391
1011	AS_rud_dec_c22799	0.146051	0.409428	1.07322	1.14899	0.866188	0.336909	0.253305	1.11954	1.17174	0.458042			prqfv_aplca ame: full=protein prqfv-amide contains: ame: full=arefv-amide contains: ame: full=prqfv-amide short=prqfva contains: ame: full=vrdfv-amide contains: ame: full=vrefv-amide contains: ame: full=irefv-amide flags: precursor		P:neuropeptide signaling pathway; C:extracellular region
1012	AS_rud_dec_c22811	0.0411533	0.979947	0.622891	0.993141	0.548631	0.37899	0.791312	1.10923	0.967566	0.847197	unnamed protein product [Tetraodon nigroviridis]	saccoglossus kowalevskii replication factor c 5-like mrna	rfc5_mouse ame: full=replication factor c subunit 5 ame: full=activator 1 36 kda subunit short=a1 36 kda subunit ame: full=activator 1 subunit 5 ame: full=replication factor c 36 kda subunit short=rf-c 36 kda subunit short=rfc36		P:auxin biosynthetic process; P:DNA replication; F:DNA clamp loader activity; C:DNA replication factor C complex; F:ATP binding	ENSDARP00000051669	ENSDARG00000035634
1013	AS_rud_dec_c22828	0.394747	0.604353	1.1768	1.06554	1.08319	0.904584	0.121061	0.965658	1.05283	1.84567
1014	AS_rud_dec_c22838	0.856273	0.443966	0.981205	1.13602	1.20683	0.908116	0.342975	0.965965	1.15478	1.23109	tetraspanin 3-like		tsn3_mouse ame: full=tetraspanin-3 short=tspan-3 ame: full=osp-associated protein 1 short=oap-1 ame: full=tetraspanin tm4-a ame: full=transmembrane 4 superfamily member 8		C:membrane	ENSDARP00000032359	ENSDARG00000024540
1015	AS_rud_dec_c22848	0.858221	0.315412	0.981096	1.16286	1.3674	0.69982	0.656159	1.02187	1.02922	0.989023	extracellular signal-regulated kinase	scylla paramamosain mitogen-activated protein kinase complete cds	mk01_xenla ame: full=mitogen-activated protein kinase 1 short=map kinase 1 short=mapk 1 ame: full=m phase map kinase ame: full=myelin basic protein kinase short=mbp kinase ame: full=myelin xp42 protein kinase		F:MAP kinase activity; P:protein amino acid phosphorylation; P:cell cycle; F:ATP binding	ENSDARP00000123916	ENSDARG00000027552
1016	AS_rud_dec_c22857	0.690111	0.237907	1.03231	1.13415	1.16834	0.0419696	0.477474	0.814535	1.09727	0.733525	low quality protein: von willebrand factor type egf and pentraxin domain-containing protein 1-like		svep1_rat ame: full= von willebrand factor type egf and pentraxin domain-containing protein 1 flags: precursor		C:cytoplasm; F:calcium ion binding; P:cell adhesion; C:membrane; F:chromatin binding; C:extracellular region; F:protein binding	ENSDARP00000071352	ENSDARG00000013526
1017	AS_rud_dec_c22874	0.867337	0.0629508	0.981845	0.793294	3.09471	0.862866	0.0474887	0.962538	0.839028	2.37799	hypothetical protein BRAFLDRAFT_122588 [Branchiostoma floridae]		can5_mouse ame: full=calpain-5 ame: full=new calpain 3 short=ncl-3	F:cysteinetype endopeptidase activity	F:cysteinetype peptidase activity	ENSDARP00000103028	ENSDARG00000069717
1018	AS_rud_dec_c22892	0.548529	0.288708	1.11769	1.15558	0.906471	0.368133	0.238532	1.11115	1.16461	0.953208	calcyphosin-like protein	taeniopygia guttata calcyphosine-like mrna	capsl_human ame: full=calcyphosin-like protein		F:calcium ion binding; C:cytoplasm	ENSDARP00000057495	ENSDARG00000039341
1019	AS_rud_dec_c2291	0.463989	0.745329	1.16289	1.00326	0.928378	0.814482	0.545476	0.97145	1.08437	1.08653	upf0610 protein	Branchiostoma floridae hypothetical protein, mRNA	cc153_danre ame: full=coiled-coil domain-containing protein 153		F:molecular_function; P:biological_process	ENSDARP00000103065	ENSDARG00000077161
1020	AS_rud_dec_c22921	0.728541	0.657199	1.01085	1.04636	1.0574	0.598251	0.815025	1.05393	0.959664	0.9344		venerupis decussatus partial srp54 gene for signal recognition particle 54-kda clone exons a-b
1021	AS_rud_dec_c22934	0.944259	0.245028	0.988483	1.13393	1.41919	0.518005	0.458003	1.08607	1.10611	0.919009	mannosyl (alpha- -)-glycoprotein beta- -n- isozyme c		mgt4c_pig ame: full=alpha- -mannosyl-glycoprotein 4-beta-n-acetylglucosaminyltransferase c ame: full=n-glycosyl-oligosaccharide-glycoprotein n-acetylglucosaminyltransferase ivc short= -ivc short=n-acetylglucosaminyltransferase ivc ame: full=udp-n-acetylglucosamine: alpha- -d-mannoside beta- -n-acetylglucosaminyltransferase ivc		C:cell part; F:transferase activity	ENSDARP00000098822	ENSDARG00000041791
1022	AS_rud_dec_c22946	0.957322	0.0766621	0.991057	0.847911	1.85243	0.926867	0.0539455	0.968607	0.881846	1.5957
1023	AS_rud_dec_c22957	0.585448	0.0940553	1.09634	0.89218	1.99379	0.847976	0.298596	0.965086	1.17137	1.21602	hypothetical protein BRAFLDRAFT_262219 [Branchiostoma floridae]	Branchiostoma floridae hypothetical protein, mRNA	acy1_pig ame: full=aminoacylase-1 short=acy-1 ame: full=n-acyl-l-amino-acid amidohydrolase	C:cytoplasm; F:protein binding; F:aminoacylase activity; P:cellular amino acid metabolic process; P:proteolysis; F:metallopeptidase activity	F:hydrolase activity; P:metabolic process	ENSDARP00000005183	ENSDARG00000004845
1024	AS_rud_dec_c22980	0.15714	0.453582	1.09463	1.13131	0.634408	0.462992	0.485829	1.1035	1.09666	1.21288	hypothetical protein NEMVEDRAFT_v1g42712 [Nematostella vectensis]			F:RNA binding; P:RNAdependent DNA replication; F:RNAdirected DNA polymerase activity
1025	AS_rud_dec_c22990	0.971191	0.108341	0.996084	0.928972	1.90132	0.9454	0.0706861	0.97408	0.932243	1.49754
1026	AS_rud_dec_c23002	0.64968	0.255321	1.05872	1.14173	1.43707	0.185248	0.746385	1.09374	0.987814	0.792138	dermatopontin [Suberites domuncula]		haaf_limpo ame: full=hemagglutinin amebocyte aggregation factor ame: full=18k-laf flags: precursor		C:extracellular region	ENSDARP00000042079	ENSDARG00000045835
1027	AS_rud_dec_c23020	0.619848	0.655504	1.07382	1.04738	0.960412	0.909067	0.0973365	0.966168	1.00966	4.20176	unnamed protein product [Tetraodon nigroviridis]	gasterosteus aculeatus clone cfw143-g05 mrna sequence	ssu72_danre ame: full=rna polymerase ii subunit a c-terminal domain phosphatase ssu72 short=ctd phosphatase ssu72		C:cytoplasm; F:hydrolase activity; P:mRNA processing; C:nucleus	ENSDARP00000041894	ENSDARG00000031216
1028	AS_rud_dec_c23067	0.246116	0.797296	1.18423	0.981553	0.767987	0.523316	0.466418	1.08261	1.09986	0.892996	ficolin 4		tenr_human ame: full=tenascin-r short=tn-r ame: full=janusin ame: full=restrictin flags: precursor		P:cellular process	ENSDARP00000005260	ENSDARG00000091166
1029	AS_rud_dec_c23071	0.822195	0.298299	0.984104	1.15577	1.33973	0.725696	0.637385	1.00901	1.03853	1.07111	cathepsin isoform cra_a	monodelphis domestica dipeptidyl peptidase 1-like mrna	catc_ponab ame: full=dipeptidyl peptidase 1 ame: full=cathepsin c ame: full=cathepsin j ame: full=dipeptidyl peptidase i short=dpp-i short=dppi ame: full=dipeptidyl transferase contains: ame: full=dipeptidyl peptidase 1 exclusion domain chain ame: full=dipeptidyl peptidase i exclusion domain chain contains: ame: full=dipeptidyl peptidase 1 heavy chain ame: full=dipeptidyl peptidase i heavy chain …	F:identical protein binding; F:chloride ion binding; C:Golgi apparatus; F:protein selfassociation; P:response to organic substance; C:lysosome; P:aging; F:cysteinetype endopeptidase activity; P:proteolysis; C:endoplasmic reticulum; P:immune response	C:lysosome; P:proteolysis; F:cysteinetype endopeptidase activity	ENSDARP00000012986	ENSDARG00000018806
1030	AS_rud_dec_c23098	0.652689	0.709076	1.05621	1.01898	1.02028	0.157659	0.691757	1.08515	1.01327	0.487655	zinc finger protein
1031	AS_rud_dec_c23134	0.741986	0.58718	1.00478	1.07458	1.10643	0.710893	0.646996	1.01651	1.03373	1.02206		venerupis decussata satellite vde83d sequence
1032	AS_rud_dec_c23136	0.749569	0.233269	1.00113	1.13141	1.26056	0.907442	0.222353	0.965983	1.16488	1.29273
1033	AS_rud_dec_c23154	0.889265	0.297231	0.982078	1.15613	1.4086	0.967767	0.0321897	0.982584	0.762149	1.77398		dosinia exoleta satellite dex277d sequence
1034	AS_rud_dec_c23159	0.651326	0.447749	1.05695	1.13341	1.25756	0.448523	0.758358	1.10263	0.98202	0.875146		Capsicum chinense mRNA for hypothetical protein (ORF1)
1035	AS_rud_dec_c23186	0.542084	0.469854	1.12079	1.12689	1.07854	0.438879	0.497946	1.10335	1.09659	0.869563	endonuclease reverse transcriptase
1036	AS_rud_dec_c23203	0.748632	0.11393	1.00209	0.944333	2.83017	0.934336	0.131204	0.970326	1.06555	1.84991
1037	AS_rud_dec_c23219	0.0211583	0.980896	0.460359	0.993596	0.314357	0.12152	0.662356	1.07013	1.02503	0.694696	hypothetical protein DAPPUDRAFT_205620 [Daphnia pulex]		dopp1_rhife ame: full=dolichyldiphosphatase 1 ame: full=dolichyl pyrophosphate phosphatase 1		C:cell part	ENSDARP00000053608	ENSDARG00000036915
1038	AS_rud_dec_c23225	0.323255	0.0701989	1.18393	0.829109	7.2088	0.00197027	0.951241	0.231681	0.97386	0.110599	loc494811 protein					ENSDARP00000093713	ENSDARG00000070242
1039	AS_rud_dec_c23235	0.364463	0.904516	1.18274	0.978435	0.843853	0.732065	0.692556	1.00508	1.01264	1.01354		tetraodon nigroviridis full-length cdna
1040	AS_rud_dec_c23245	0.897596	0.0813946	0.983091	0.865867	1.89388	0.676783	0.261357	1.03207	1.17029	1.09008	hypothetical protein BRAFLDRAFT_107805 [Branchiostoma floridae]	ornithorhynchus anatinus ash2l mrna	ash2l_mouse ame: full=set1 ash2 histone methyltransferase complex subunit ash2 ame: full=ash2-like protein		P:cellular process; C:MLL1 complex; F:protein binding	ENSDARP00000106773	ENSDARG00000060392
1041	AS_rud_dec_c23247	0.55671	0.452631	1.1119	1.13178	1.16554	0.27389	0.561181	1.12194	1.07762	0.898744		venerupis decussatus partial srp54 gene for signal recognition particle 54-kda clone exons a-b
1042	AS_rud_dec_c23249	0.594287	0.094637	1.09074	0.892227	1.46913	0.278243	0.921807	1.12171	0.963536	0.694602		venerupis decussatus partial srp54 gene for signal recognition particle 54-kda clone exons a-b
1043	AS_rud_dec_c23254	0.619311	0.70306	1.07423	1.02247	0.991856	0.24461	0.174455	1.11821	1.14019	1.0321	cog8 protein		cog8_bovin ame: full=conserved oligomeric golgi complex subunit 8 short=cog complex subunit 8 ame: full=component of oligomeric golgi complex 8	C:Golgi transport complex	C:cell part	ENSDARP00000008507	ENSDARG00000002798
1044	AS_rud_dec_c23264	0.281442	0.922857	1.19085	0.979032	0.752209	0.672215	0.531024	1.03571	1.08682	0.991267		spisula solidissima gene for zinc finger protein sso- complete cds
1045	AS_rud_dec_c2327	0.502564	0.764513	1.145	0.992528	0.935651	0.471019	0.838302	1.10033	0.956799	0.90066		venerupis decussatus partial srp54 gene for signal recognition particle 54-kda clone exons a-b
1046	AS_rud_dec_c23294	0.808177	0.512334	0.985366	1.10729	1.16611	0.597062	0.620201	1.05475	1.04572	1.0054	septin 11	strongylocentrotus purpuratus septin 6 mrna	sep11_macfa ame: full=septin-11		C:dendritic spine; F:GTP binding; C:cell junction; F:protein binding; C:axon; P:cell cycle; C:septin complex; C:synapse; P:cell division	ENSDARP00000121708	ENSDARG00000010721
1047	AS_rud_dec_c23295	0.600519	0.792641	1.08417	0.982949	0.974957	0.695327	0.450364	1.02407	1.11224	1.20534		anoplopoma fimbria clone afim-evh-501-206 eukaryotic translation initiation factor x-chromosomal complete cds				ENSDARP00000066644	ENSDARG00000029003
1048	AS_rud_dec_c23296	0.910176	0.0506837	0.983793	0.746057	1.96509	0.984137	0.0628829	0.991007	0.904337	1.7213	endonuclease reverse transcriptase					ENSDARP00000017335	ENSDARG00000015126
1049	AS_rud_dec_c23311	0.892847	0.03026	0.982217	0.655319	3.4345	0.159063	0.567147	1.08363	1.07477	0.920623
1050	AS_rud_dec_c2332	0.979344	0.0925874	0.999294	0.886713	2.38816	0.700022	0.784847	1.02174	0.970088	0.995614	inhibitor of apoptosis-3 iap-3		iap_gvcpm ame: full=apoptosis inhibitor iap	F:metal ion binding; F:zinc ion binding; F:protein binding; C:intracellular	F:metal ion binding; P:apoptosis; F:zinc ion binding; F:protein binding; C:intracellular	ENSDARP00000018322	ENSDARG00000016143
1051	AS_rud_dec_c23327	0.518658	0.21246	1.13167	1.11599	1.05104	0.317805	0.410566	1.11904	1.1298	1.11613		venerupis decussatus partial srp54 gene for signal recognition particle 54-kda clone exons a-b
1052	AS_rud_dec_c23332	0.69953	0.507792	1.02688	1.10796	1.10377	0.740218	0.562961	0.999312	1.07616	1.0898	sialin (solute carrier family 17 member 5) (sodium sialic acid cotransporter) (membrane glycoprotein hp59)	ciona intestinalis clone: full insert sequence	s17a5_human ame: full=sialin ame: full=membrane glycoprotein hp59 ame: full=sodium sialic acid cotransporter short=ast ame: full=solute carrier family 17 member 5		C:integral to plasma membrane; P:anion transport; C:membrane fraction; F:sugar:hydrogen symporter activity; C:lysosomal membrane	ENSDARP00000113259	ENSDARG00000055190
1053	AS_rud_dec_c23333	0.242474	0.666154	1.18347	1.04098	0.722146	0.17472	0.341928	1.08612	1.15654	0.791	PREDICTED: hypothetical protein [Saccoglossus kowalevskii]
1054	AS_rud_dec_c2335	0.632817	0.0618959	1.06605	0.792188	1.18274	0.466843	0.0347302	1.10198	0.773854	1.45756	hypothetical protein TcasGA2_TC004525 [Tribolium castaneum]		jhd2c_human ame: full=probable domain-containing histone demethylation protein 2c ame: full=jumonji domain-containing protein 1c ame: full=thyroid receptor-interacting protein 8 short=tr-interacting protein 8 short=trip-8		F:thyroid hormone receptor binding; P:regulation of transcription, DNAdependent	ENSDARP00000098170	ENSDARG00000079939
1055	AS_rud_dec_c23351	0.410032	0.670155	1.17194	1.03988	0.90884	0.0932009	0.90227	0.998591	0.959966	0.567317	trove domain member 2-like		ro60_caeel ame: full=60 kda ss-a ro ribonucleoprotein homolog		P:positive regulation of growth rate
1056	AS_rud_dec_c23357	0.58355	0.78333	1.09766	0.987316	0.987656	0.574101	0.751138	1.06487	0.984975	0.945617	shc-transforming protein 1-like	acyrthosiphon pisum shc-transforming protein 1-like mrna	shc2_human ame: full=shc-transforming protein 2 ame: full=protein sck ame: full=shc-transforming protein b ame: full=src homology 2 domain-containing-transforming protein c2 short=sh2 domain protein c2		P:Ras protein signal transduction	ENSDARP00000114455	ENSDARG00000062080
1057	AS_rud_dec_c23399	0.70349	0.38369	1.02588	1.15422	1.07336	0.779041	0.463588	0.984922	1.10173	1.12955		apis mellifera delta( )-delta( )-dienoyl- mitochondrial-like mrna
1058	AS_rud_dec_c23422	0.2366	0.609568	1.18598	1.06436	0.527512	0.701442	0.0216916	1.0203	0.683626	2.69059	hypotheticial protein	schistosoma mansoni genome sequence supercontig smp_scaff000038
1059	AS_rud_dec_c23436	0.935932	0.0409637	0.986739	0.717509	2.07534	0.535673	0.735033	1.07743	0.990592	0.937222
1060	AS_rud_dec_c23438	0.963227	0.147731	0.992448	1.0184	1.61857	0.0868363	0.217525	0.984684	1.16354	1.19112	kinesin- partial	strongylocentrotus purpuratus calmodulin-binding carboxy-terminal kinesin mrna	kcbp_orysj ame: full=kinesin-like calmodulin-binding protein homolog			ENSDARP00000116711	ENSDARG00000094540
1061	AS_rud_dec_c23462	0.0815332	0.947739	0.849177	0.983989	0.35119	0.725684	0.0142221	1.00909	0.592292	2.67018	c-type lectin d2		col11_xenla ame: full=collectin-11 flags: precursor	F:binding; F:sugar binding	F:mannose binding; F:binding; F:sugar binding; C:extracellular region	ENSDARP00000098758	ENSDARG00000077474
1062	AS_rud_dec_c23485	0.536111	0.622136	1.12498	1.05921	0.653804	0.0903916	0.299859	0.993598	1.17107	1.58093	hypothetical protein CKL_2871 [Clostridium kluyveri DSM 555]	clostridium kluyveri nbrc 12016 complete genome		P:cellular metabolic process
1063	AS_rud_dec_c23494	0.463578	0.759411	1.1627	0.994246	0.839008	0.661651	0.748214	1.03806	0.987434	0.986866	crooked neck-like protein 1-like	meleagris gallopavo crooked neck-like protein 1-like mrna	crnl1_human ame: full=crooked neck-like protein 1 ame: full=crooked neck homolog short=hcrn		C:spliceosomal complex; F:RNA binding; P:spliceosome assembly	ENSDARP00000100660	ENSDARG00000007901
1064	AS_rud_dec_c23497	0.744137	0.625936	1.0035	1.05804	1.08949	0.737884	0.717588	1.00186	0.997537	1.0097	dna polymerase delta subunit 3	oreochromis mossambicus clone ov09f09 dna polymerase delta subunit 3 complete cds	dpod3_human ame: full=dna polymerase delta subunit 3 ame: full=dna polymerase delta subunit p66		P:DNAdependent DNA replication; F:DNAdirected DNA polymerase activity; C:delta DNA polymerase complex; P:nucleotideexcision repair, DNA gap filling; C:nucleoplasm; P:DNA synthesis involved in DNA repair; F:protein binding; P:mismatch repair	ENSDARP00000092475	ENSDARG00000076169
1065	AS_rud_dec_c23498	0.732306	0.594068	1.00824	1.07086	1.11746	0.115374	0.815002	1.06143	0.959798	0.77487	component of oligomeric golgi complex 4-like	ixodes scapularis conserved oligomeric golgi complex mrna	cog4_bovin ame: full=conserved oligomeric golgi complex subunit 4 short=cog complex subunit 4 ame: full=component of oligomeric golgi complex 4		C:Golgi apparatus; P:transport; P:cellular process	ENSDARP00000070899	ENSDARG00000054264
1066	AS_rud_dec_c23500	0.561061	0.693583	1.10867	1.02823	0.993072	0.630625	0.645122	1.04814	1.03511	0.963346						ENSDARP00000075509	ENSDARG00000032221
1067	AS_rud_dec_c23510	0.611969	0.111571	1.07828	0.939885	2.28857	0.351829	0.302394	1.11661	1.17116	1.12589	ccaat-binding transcription factor subunit	acyrthosiphon pisum nuclear transcription factor y subunit beta-like mrna		F:transferase activity		ENSDARP00000067071	ENSDARG00000045611
1068	AS_rud_dec_c23518	0.746238	0.33037	1.00342	1.1685	1.17442	0.895774	0.459493	0.965089	1.10362	1.15611	I-connectin [Procambarus clarkii]		palld_human ame: full=palladin ame: full=sih002 ame: full=sarcoma antigen ny-sar-77		C:actin filament; P:cytoskeleton organization; C:nucleus; F:muscle alphaactinin binding	ENSDARP00000113287	ENSDARG00000000563
1069	AS_rud_dec_c23525	0.376692	0.803223	1.18594	0.980356	0.871223	0.503008	0.261554	1.09346	1.17005	1.19597	predicted protein [Nematostella vectensis]		dhrs7_mouse ame: full=dehydrogenase reductase sdr family member 7 ame: full=retinal short-chain dehydrogenase reductase 4 short=retsdr4 flags: precursor	P:oxidation reduction; F:binding; F:oxidoreductase activity; P:metabolic process; F:catalytic activity		ENSDARP00000004163	ENSDARG00000003444
1070	AS_rud_dec_c23539	0.916995	0.314341	0.983832	1.16199	1.36113	0.579161	0.7081	1.06466	1.00461	0.949876		venerupis decussatus partial srp54 gene for signal recognition particle 54-kda clone exons a-b
1071	AS_rud_dec_c23549	0.386131	0.381229	1.18225	1.15732	1.07981	0.0488916	0.689513	0.849863	1.0137	0.495296	hypothetical protein BRAFLDRAFT_199923 [Branchiostoma floridae]		tena_chick ame: full=tenascin short=tn ame: full=cytotactin ame: full=gmem ame: full=gp 150-225 ame: full=glioma-associated-extracellular matrix antigen ame: full=hexabrachion ame: full=ji ame: full=myotendinous antigen ame: full=neuronectin ame: full=tenascin-c short=tn-c flags: precursor	F:receptor binding; P:signal transduction	P:mesenchymalepithelial cell signaling involved in prostate gland development; P:response to wounding; P:prostate gland epithelium morphogenesis; F:receptor binding; C:basement membrane; C:extracellular region; P:signal transduction; P:neuromuscular junction development; P:cell adhesion	ENSDARP00000010406	ENSDARG00000020771
1072	AS_rud_dec_c2355	0.306563	0.186803	1.18514	1.08069	0.574424	0.708584	0.0852212	1.01862	0.974265	1.1545	PREDICTED: predicted protein-like [Saccoglossus kowalevskii]		xrcc2_mouse ame: full=dna repair protein xrcc2 ame: full=x-ray repair cross-complementing protein 2		P:response to gamma radiation; P:response to Xray; P:positive regulation of neurogenesis; P:doublestrand break repair via homologous recombination; P:in utero embryonic development; P:negative regulation of neuron apoptosis	ENSDARP00000019152	ENSDARG00000013933
1073	AS_rud_dec_c2364	0.952261	0.108738	0.990235	0.930652	1.7185	0.56347	0.0708626	1.06939	0.933691	1.29819	hypothetical protein BRAFLDRAFT_209243 [Branchiostoma floridae]	oikopleura dioica bac clone complete sequence	netr_hylle ame: full=neurotrypsin ame: full=serine protease 12 flags: precursor	F:hydrolase activity	F:hydrolase activity	ENSDARP00000120387	ENSDARG00000061830
1074	AS_rud_dec_c23700	0.508515	0.386035	1.14009	1.15256	0.75889	0.216858	0.273369	1.11521	1.17591	1.03688	hypothetical protein [Hottentotta judaicus]		srtd4_human ame: full=serta domain-containing protein 4			ENSDARP00000111763	ENSDARG00000089795
1075	AS_rud_dec_c23752	0.538981	0.404133	1.12305	1.15012	0.973351	0.187325	0.482065	1.09492	1.09648	0.841476
1076	AS_rud_dec_c23782	0.447647	0.639	1.16644	1.05228	1.03531	0.111291	0.872066	1.04797	0.955884	0.708591	aminopeptidase n		ampn_pluxy ame: full=aminopeptidase n short=ap-n ame: full=apn1 ame: full=microsomal aminopeptidase flags: precursor		C:membrane; F:peptidase activity	ENSDARP00000053443	ENSDARG00000036809
1077	AS_rud_dec_c2379	0.930381	0.100406	0.985963	0.903782	1.9804	0.902836	0.0176167	0.965781	0.638627	1.75123	calponin-like protein		clph_oncvo ame: full=calponin homolog ov9m			ENSDARP00000118225	ENSDARG00000093937
1078	AS_rud_dec_c2385	0.402846	0.691186	1.17455	1.0306	0.894281	0.226597	0.878834	1.11804	0.956633	0.761605	atp-dependent rna helicase ddx5	PREDICTED: Saccoglossus kowalevskii hypothetical protein LOC100376610 (LOC100376610), mRNA	ddx5_macfa ame: full=probable atp-dependent rna helicase ddx5 ame: full=dead box protein 5		C:nucleolus; P:RNA splicing; F:RNA helicase activity; F:ATPdependent helicase activity; C:spliceosomal complex; F:RNA binding; F:protein binding; P:mRNA processing; F:ATP binding	ENSDARP00000055491	ENSDARG00000038068
1079	AS_rud_dec_c23851	0.530946	0.80318	1.12756	0.980389	0.934593	0.63896	0.371381	1.04757	1.14189	1.38366	hypothetical protein Epers_34305 [Endoriftia persephone 'Hot96_1+Hot96_2']
1080	AS_rud_dec_c23868	0.828445	0.496944	0.984056	1.11594	1.15043	0.816925	0.49791	0.970393	1.09686	1.12781	novel protein vertebrate cyclin-dependent kinase-like 1 (cdc2-related kinase) ( zgc:101002)	danio rerio cyclin-dependent kinase-like 1 (cdc2-related kinase) mrna	cdkl1_danre ame: full=cyclin-dependent kinase-like 1	C:cytoplasm; P:auxin biosynthetic process; P:protein amino acid phosphorylation; F:ATP binding; C:nucleus; F:protein serine/threonine kinase activity	C:cytoplasm; P:auxin biosynthetic process; P:protein amino acid phosphorylation; F:ATP binding; C:nucleus; F:protein serine/threonine kinase activity	ENSDARP00000044356	ENSDARG00000017329
1081	AS_rud_dec_c23869	0.00241939	0.977573	0.17366	0.992107	0.00270868	0.761473	0.370953	0.990361	1.14233	1.12178	hypothetical protein SYNPCC7002_A2801 [Synechococcus sp. PCC 7002]
1082	AS_rud_dec_c23912	0.772289	0.0942564	0.992445	0.891658	1.32394	0.428834	0.774841	1.1051	0.974331	0.837242		venerupis decussatus epic-pcr fragment clone c9
1083	AS_rud_dec_c23922	0.517889	0.679569	1.13247	1.03477	0.897675	0.790954	0.473449	0.979626	1.10013	1.12273		venerupis decussatus epic-pcr fragment clone 6d
1084	AS_rud_dec_c23954	0.927905	0.175476	0.98559	1.06471	1.54271	0.637898	0.553676	1.04693	1.08131	1.03163		meleagris gallopavo iq motif containing gtpase activating protein 1 mrna				ENSDARP00000098704	ENSDARG00000078888
1085	AS_rud_dec_c23973	0.0361896	0.986171	0.591479	0.994887	0.145874	0.302775	0.280338	1.12112	1.17943	0.919833	wee1-like kinase		wee1_rat ame: full=wee1-like protein kinase ame: full=wee1a kinase	F:kinase activity	F:transferase activity	ENSDARP00000105540	ENSDARG00000093864
1086	AS_rud_dec_c23998	0.98235	0.00297953	1.00016	0.269416	3.69944	0.420101	0.292934	1.10748	1.17924	1.20309
1087	AS_rud_dec_c24	0.249549	0.917579	1.18398	0.979478	0.706356	0.54847	0.428643	1.07369	1.1266	1.02016	nadh dehydrogenase subunit 1	paphia euglypta complete genome	nu1m_lolbl ame: full=nadh-ubiquinone oxidoreductase chain 1 ame: full=nadh dehydrogenase subunit 1		C:membrane	ENSDARP00000087869	ENSDARG00000063895
1088	AS_rud_dec_c24029	0.842933	0.368265	0.982822	1.16152	1.2525	0.876047	0.183465	0.963494	1.14916	1.28078	centriolin- partial		ce110_mouse ame: full=centriolin ame: full=centrosomal protein 1 ame: full=centrosomal protein of 110 kda short=cep110			ENSDARP00000113283	ENSDARG00000054352
1089	AS_rud_dec_c24046	0.615389	0.185935	1.07695	1.07747	1.58049	0.608138	0.743625	1.05227	0.988462	0.932102	predicted protein [Nematostella vectensis]			F:metal ion binding; F:zinc ion binding; F:protein binding; C:intracellular
1090	AS_rud_dec_c24050	0.501492	0.723682	1.14536	1.01238	0.957289	0.131424	0.565574	1.0786	1.07484	0.812035
1091	AS_rud_dec_c24051	0.862117	0.256157	0.982002	1.1418	1.4076	0.314671	0.766845	1.11813	0.976917	0.913981	eorge syndrome critical region gene 6- isoform cra_b		dgc6l_human ame: full=protein dgcr6l ame: full= eorge syndrome critical region 6-like protein	C:nucleus	C:nucleus	ENSDARP00000027942	ENSDARG00000005500
1092	AS_rud_dec_c2407	0.520995	0.487484	1.13092	1.11759	1.09829	0.151316	0.823415	1.07754	0.957538	0.750996		venerupis decussatus clone dec3 satellite sequence
1093	AS_rud_dec_c24073	0.558608	0.630224	1.11123	1.05695	0.970518	0.190372	0.908768	1.09399	0.960888	0.619006		human dna sequence from clone rp11-44d23 on chromosome complete sequence
1094	AS_rud_dec_c2409	0.321008	0.861441	1.18474	0.974377	0.796955	0.295979	0.711844	1.123	1.002	0.81269	hypothetical protein DAPPUDRAFT_304977 [Daphnia pulex]		tdrd1_mouse ame: full=tudor domain-containing protein 1			ENSDARP00000112868	ENSDARG00000004632
1095	AS_rud_dec_c24108	0.210353	0.886916	1.16747	0.976618	0.370134	0.596658	0.806062	1.05497	0.962719	0.949007	AsmA protein [Photobacterium damselae subsp. damselae CIP 102761]
1096	AS_rud_dec_c2412	0.310708	0.869532	1.187	0.97482	0.787394	0.500928	0.579799	1.09438	1.06696	0.917389	hypothetical protein AaeL_AAEL001085 [Aedes aegypti]		mi40a_xenla ame: full=mitochondrial intermembrane space import and assembly protein 40-a ame: full=coiled-coil-helix-coiled-coil-helix domain-containing protein 4-a		C:mitochondrion; C:mitochondrial intermembrane space; P:transmembrane transport; P:protein transport; P:transport	ENSDARP00000039846	ENSDARG00000033376
1097	AS_rud_dec_c24129	0.49417	0.860105	1.14803	0.973974	0.92165	0.715275	0.751234	1.01571	0.984825	0.997795	myosin heavy chain 50 kda fragment of subfragment-1	oryctolagus cuniculus myosin heavy chain isoform 2b mrna	myss_cypca ame: full=myosin heavy fast skeletal muscle		F:binding; C:intracellular part	ENSDARP00000115964	ENSDARG00000093467
1098	AS_rud_dec_c2413	0.125596	0.862482	1.0127	0.974368	0.60456	0.00264704	0.762957	0.264571	0.979096	0.476348	hypothetical protein BRAFLDRAFT_220540 [Branchiostoma floridae]		naaa_rat ame: full=n-acylethanolamine-hydrolyzing acid amidase ame: full=n-acylsphingosine amidohydrolase-like short=asah-like protein flags: precursor	P:lipid metabolic process; C:lysosome	P:lipid metabolic process; C:lysosome; C:cytoplasm; F:hydrolase activity	ENSDARP00000007893	ENSDARG00000037091
1099	AS_rud_dec_c24133	0.737629	0.232424	1.00612	1.13086	1.43045	0.597963	0.133475	1.05408	1.07464	1.19325	predicted protein [Physcomitrella patens subsp. patens]
1100	AS_rud_dec_c24147	0.00305925	0.783644	0.189333	0.98664	0.198301	0.00213392	0.329576	0.23888	1.16253	0.682512	hypothetical protein DAPPUDRAFT_251468 [Daphnia pulex]					ENSDARP00000095147	ENSDARG00000070852
1101	AS_rud_dec_c2418	0.78401	0.305841	0.990145	1.16171	1.19567	0.908475	0.0877117	0.965979	0.981095	2.10687	hypothetical protein BRAFLDRAFT_281480 [Branchiostoma floridae]	saccoglossus kowalevskii peptidylprolyl isomerase g-like mrna	ppil6_human ame: full=peptidyl-prolyl cis-trans isomerase-like 6 short=ppiase ame: full=cyclophilin-like protein ppil6 ame: full=rotamase ppil6	F:peptidylprolyl cistrans isomerase activity; P:protein folding	F:peptidylprolyl cistrans isomerase activity; P:protein folding; F:isomerase activity	ENSDARP00000121728	ENSDARG00000042157
1102	AS_rud_dec_c24190	0.763623	0.343074	0.995548	1.16748	1.85776	0.734667	0.664351	1.00314	1.02348	1.04292		danio rerio glutaryl-coenzyme a mrna (cdna clone mgc:191186 image:100059495) complete cds				ENSDARP00000055964	ENSDARG00000038361
1103	AS_rud_dec_c24191	0.999389	0.00467289	1.00184	0.320542	6.15235	0.554459	0.715347	1.07266	0.999586	0.988774	voltage-gated potassium channel	aplysia californica shaw potassium channel mrna	kcnaw_drome ame: full=potassium voltage-gated channel protein shaw ame: full=shaw2	C:voltagegated potassium channel complex; F:voltagegated potassium channel activity; F:protein binding; P:potassium ion transport	C:voltagegated potassium channel complex; F:voltagegated potassium channel activity; F:protein binding; P:transmembrane transport; P:potassium ion transport	ENSDARP00000090707	ENSDARG00000051852
1104	AS_rud_dec_c24205	0.798326	0.593542	0.987097	1.0713	1.09105	0.694138	0.783836	1.0248	0.970124	0.982583	alpha-2-macroglobulin domain protein			F:endopeptidase inhibitor activity
1105	AS_rud_dec_c24207	0.589641	0.746823	1.09345	1.00227	0.988321	0.828321	0.442464	0.966375	1.11778	1.17587	chromosome 20 open reading frame 116	strongylocentrotus purpuratus chromosome 20 open reading frame 116 mrna	ddrgk_triad ame: full=ddrgk domain-containing protein 1 flags: precursor			ENSDARP00000088891	ENSDARG00000075690
1106	AS_rud_dec_c24215	0.0259569	0.987925	0.497865	0.996296	0.141678	0.150079	0.0575416	1.07916	0.884813	44.6019	myc homolog
1107	AS_rud_dec_c24224	0.904124	0.0386844	0.98259	0.702321	1.46521	0.0140149	0.397596	0.570087	1.13426	0.597159	unnamed protein product [Tetraodon nigroviridis]	callithrix jacchus iq motif containing gtpase activating protein 2 mrna	iqga1_human ame: full=ras gtpase-activating-like protein iqgap1 ame: full=p195		C:cytoplasm; C:nucleolus; P:regulation of small GTPase mediated signal transduction; C:actin filament; C:neuron projection; C:plasma membrane; C:cell leading edge; P:signal transduction; F:GTPase inhibitor activity; F:protein phosphatase binding; F:Ras GTPase activator activity; F:calmodulin binding	ENSDARP00000098704	ENSDARG00000078888
1108	AS_rud_dec_c24226	0.176935	0.757993	1.12452	0.995666	0.821139	0.286054	0.691227	1.12532	1.01323	0.787375	trafficking protein particle complex 2-like	monodelphis domestica trafficking protein particle complex subunit 2-like mrna	tppc2_bovin ame: full=trafficking protein particle complex subunit 2		C:Golgi apparatus; P:transcription; P:ER to Golgi vesiclemediated transport; C:endoplasmic reticulum; C:perinuclear region of cytoplasm	ENSDARP00000090467	ENSDARG00000068831
1109	AS_rud_dec_c24243	0.542658	0.0889637	1.11981	0.888043	3.40218	0.362729	0.144611	1.1126	1.10035	0.701185
1110	AS_rud_dec_c24270	0.694068	0.713769	1.02949	1.01826	1.0282	0.856678	0.563933	0.963006	1.07508	1.09819	dass family divalent anion:sodium (na+) symporter		y640_syny3 ame: full=uncharacterized transporter sll0640	P:transport; C:membrane	F:transporter activity; C:integral to membrane; C:membrane; P:sodium ion transport; F:cation transmembrane transporter activity; P:potassium ion transport; P:transport; F:catalytic activity; P:transmembrane transport; P:metabolic process; C:plasma membrane; F:binding	ENSDARP00000058513	ENSDARG00000039999
1111	AS_rud_dec_c24274	0.745538	0.45558	1.00325	1.13002	1.23444	0.815858	0.386392	0.970691	1.13731	1.1394	zinc finger		zbt44_xentr ame: full=zinc finger and btb domain-containing protein 44	F:binding	F:binding	ENSDARP00000045762	ENSDARG00000016132
1112	AS_rud_dec_c24288	0.464644	0.244995	1.16328	1.13416	1.64357	0.498856	0.205949	1.09446	1.15228	1.87609	hypothetical protein BRAFLDRAFT_84010 [Branchiostoma floridae]	sulfolobus islandicus hve10 complete genome	tera_xenla ame: full=transitional endoplasmic reticulum atpase short=ter atpase ame: full=15s mg(2+)-atpase p97 subunit short=p97 ame: full=valosin-containing protein short=vcp	F:peptidase activity, acting on Lamino acid peptides; F:nucleosidetriphosphatase activity; P:metabolic process; F:nucleotide binding	C:cytoplasm; C:chromatin; C:FACT complex; F:ATPase activity; F:protein complex binding; P:protein hexamerization	ENSDARP00000012048	ENSDARG00000020008
1113	AS_rud_dec_c2429	0.68661	0.726916	1.03351	1.00971	1.01416	0.7226	0.733139	1.01134	0.991957	0.993479
1114	AS_rud_dec_c24302	0.298254	0.876046	1.189	0.975837	0.435314	0.678797	0.799748	1.03042	0.964231	0.978963	nucleolar protein 5a	tetraodon nigroviridis full-length cdna	nop56_mouse ame: full=nucleolar protein 56 ame: full=nucleolar protein 5a			ENSDARP00000062686	ENSDARG00000012820
1115	AS_rud_dec_c24337	0.681527	0.592036	1.03594	1.07303	1.0829	0.826459	0.0635353	0.966701	0.906269	2.13874	flagellar protofilament ribbon protein rib74-like	saccoglossus kowalevskii flagellar protofilament ribbon protein rib74-like mrna	efhc1_human ame: full=ef-hand domain-containing protein 1 ame: full=myoclonin-1		F:protein Cterminus binding; C:axoneme; C:neuronal cell body; C:cilium; F:calcium ion binding; C:flagellum	ENSDARP00000007503	ENSDARG00000009743
1116	AS_rud_dec_c24358	0.744735	0.234983	1.00294	1.13301	1.31495	0.582886	0.2095	1.06271	1.15597	1.60896	hypothetical protein BRAFLDRAFT_280761 [Branchiostoma floridae]	schistosoma mansoni nucleoside diphosphate kinase complete cds	txnd3_antcr ame: full=thioredoxin domain-containing protein 3 homolog ame: full=intermediate chain 1	P:GTP biosynthetic process; P:CTP biosynthetic process; F:nucleoside diphosphate kinase activity; P:UTP biosynthetic process; F:ATP binding	P:pyrimidine ribonucleoside triphosphate biosynthetic process; P:multicellular organismal process; P:pyrimidine ribonucleoside metabolic process; P:developmental process	ENSDARP00000103107	ENSDARG00000076395
1117	AS_rud_dec_c24359	0.912673	0.0880101	0.98359	0.885506	1.77367	0.355964	0.114324	1.11632	1.0361	1.54306	predicted protein [Capsaspora owczarzaki ATCC 30864]
1118	AS_rud_dec_c24372	0.699354	0.504852	1.02694	1.10954	1.10402	0.429747	0.361006	1.1044	1.14237	1.06555	predicted protein [Nematostella vectensis]	gallus gallus calcyphosine- transcript variant 2 mrna	capsl_human ame: full=calcyphosin-like protein	F:calcium ion binding	C:cytoplasm; F:calcium ion binding	ENSDARP00000043785	ENSDARG00000003414
1119	AS_rud_dec_c24400	0.638335	0.46565	1.06529	1.12455	1.05412	0.00669335	0.732389	0.412599	0.991901	0.567471
1120	AS_rud_dec_c24418	0.856436	0.0452876	0.981311	0.72737	1.78147	0.272005	0.116852	1.12475	1.04015	1.53742	PREDICTED: hypothetical protein [Strongylocentrotus purpuratus]
1121	AS_rud_dec_c24454	0.349404	0.763326	1.18294	0.992467	0.936605	0.621058	0.131176	1.05008	1.06656	2.81189	mgc85401 protein	hydra magnipapillata mgc85401 protein mrna	baf_danre ame: full=barrier-to-autointegration factor		C:intracellular organelle	ENSDARP00000053793	ENSDARG00000037009
1122	AS_rud_dec_c24456	0.788398	0.554666	0.989851	1.08785	1.11579	-	-	-	-		PREDICTED: hypothetical protein [Saccoglossus kowalevskii]		rtbs_drome ame: full=probable rna-directed dna polymerase from transposon bs ame: full=reverse transcriptase
1123	AS_rud_dec_c24468	0.0323921	0.926493	0.558243	0.979979	0.249853	0.306193	0.660454	1.11927	1.02766	0.83746	beta-glucosidase [Corbicula japonica]	corbicula japonica el1b mrna for beta- complete cds	myro1_brebr ame: full=myrosinase 1 ame: full=beta-glucosidase 1 ame: full=beta-thioglucosidase 1 ame: full=beta-thioglucosidase glucohydrolase 1 ame: full=sinigrinase 1 ame: full=thioglucosidase 1	P:carbohydrate metabolic process; F:hydrolase activity, hydrolyzing Oglycosyl compounds	F:hydrolase activity, acting on glycosyl bonds	ENSDARP00000110875	ENSDARG00000016337
1124	AS_rud_dec_c24471	0.701983	0.46802	1.02583	1.12637	1.14019	0.751009	0.0734732	0.994593	0.951954	2.26193	PREDICTED: hypothetical protein [Strongylocentrotus purpuratus]	strongylocentrotus purpuratus hypothetical loc592945 partial mrna	cc147_human ame: full=coiled-coil domain-containing protein 147			ENSDARP00000091840	ENSDARG00000069435
1125	AS_rud_dec_c24484	-	-	-	-		0.82832	0.413266	0.966454	1.13101	1.5079
1126	AS_rud_dec_c24512	0.8898	0.038451	0.981734	0.701743	3.88993	0.140133	0.660621	1.07387	1.027	0.696758
1127	AS_rud_dec_c24517	0.57442	0.680657	1.10283	1.03372	0.993517	0.659673	0.630074	1.03939	1.0408	1.01979						ENSDARP00000009932	ENSDARG00000071037
1128	AS_rud_dec_c24532	0.532575	0.792378	1.1257	0.98306	0.939646	0.723879	0.709145	1.0102	1.00405	1.01556	ribosomal protein rpl18a	mus musculus pseudogene 15427 mrna	rl18a_human ame: full=60s ribosomal protein l18a	C:ribosome; F:structural constituent of ribosome; P:translation	F:structural constituent of ribosome; F:RNA binding; F:protein binding; C:cytosolic large ribosomal subunit; P:translational elongation	ENSDARP00000038658	ENSDARG00000025073
1129	AS_rud_dec_c24566	0.512185	0.627809	1.13533	1.05685	0.976703	0.762388	0.457557	0.989436	1.10619	1.20721
1130	AS_rud_dec_c24577	0.33249	0.876008	1.18141	0.975873	0.778622	0.807833	0.259301	0.973896	1.17196	1.12122	achain solution structure of the first ff domain of human transcription factor ca150	sus scrofa transcription elongation regulator 1-like mrna	tcrg1_human ame: full=transcription elongation regulator 1 ame: full=tata box-binding protein-associated factor 2s ame: full=transcription factor ca150	F:transcription coactivator activity; P:regulation of transcription; F:RNA polymerase II transcription factor activity; C:nucleus; P:transcription from RNA polymerase II promoter	F:transcription coactivator activity; P:regulation of transcription; F:RNA polymerase II transcription factor activity; C:nucleus; P:transcription from RNA polymerase II promoter	ENSDARP00000046075	ENSDARG00000030665
1131	AS_rud_dec_c24585	0.54914	0.705284	1.1173	1.02027	0.996304	0.192508	0.769405	1.09592	0.976888	0.725317	hypothetical protein BRAFLDRAFT_86837 [Branchiostoma floridae]	phragmatopoma lapidosa alpha tubulin-like protein partial cds	tba3_bovin ame: full=tubulin alpha-3 chain ame: full=alpha-tubulin 3	P:microtubulebased movement; F:GTP binding; P:protein polymerization; F:structural molecule activity; C:microtubule	P:microtubulebased movement; C:cilium; F:GTP binding; P:protein polymerization; C:microtubule basal body; F:structural molecule activity; F:GTPase activity; C:microtubule	ENSDARP00000019888	ENSDARG00000001889
1132	AS_rud_dec_c24588	0.828595	0.268765	0.984067	1.15368	1.38888	0.796515	0.574522	0.97743	1.07205	1.10519	casp-like transcription factor	Branchiostoma floridae hypothetical protein, mRNA	casp_mouse ame: full=protein casp	P:intraGolgi vesiclemediated transport; C:integral to Golgi membrane		ENSDARP00000063328	ENSDARG00000043134
1133	AS_rud_dec_c24595	0.462511	0.389288	1.16317	1.15361	1.06527	0.65123	0.140212	1.04192	1.0906	1.27379	hypothetical protein BRAFLDRAFT_232645 [Branchiostoma floridae]		mf2ab_danre ame: full=major facilitator superfamily domain-containing protein 2a-b		C:integral to membrane; C:membrane; P:transport	ENSDARP00000047460	ENSDARG00000035909
1134	AS_rud_dec_c24615	0.695001	0.679417	1.02989	1.03488	1.04153	0.636326	0.813507	1.04816	0.960868	0.953239		dicentrarchus labrax chromosome sequence corresponding to linkage group bottom complete sequence
1135	AS_rud_dec_c24617	0.0372101	0.631141	0.59626	1.05722	0.963035	0.0530794	0.868717	0.872785	0.955656	0.594052	PREDICTED: hypothetical protein [Strongylocentrotus purpuratus]		sc5aa_human ame: full=sodium glucose cotransporter 5 short=na(+) glucose cotransporter 5 ame: full=solute carrier family 5 member 10		P:transport	ENSDARP00000008333	ENSDARG00000005518
1136	AS_rud_dec_c24622	0.922984	0.31605	0.98389	1.16398	1.38454	0.899773	0.0686315	0.965383	0.925202	2.15082	hypothetical protein BRAFLDRAFT_90095 [Branchiostoma floridae]	Branchiostoma floridae hypothetical protein, mRNA	akd1_human ame: full=adenylate kinase domain-containing protein 1 ame: full=adenylate kinase domain-containing protein 2	P:nucleobase, nucleoside, nucleotide and nucleic acid metabolic process; F:ATP binding; F:nucleobase, nucleoside, nucleotide kinase activity	P:nucleobase, nucleoside, nucleotide and nucleic acid metabolic process; F:ATP binding; F:nucleobase, nucleoside, nucleotide kinase activity	ENSDARP00000029406	ENSDARG00000021913
1137	AS_rud_dec_c2466	0.700071	0.488964	1.02594	1.1173	1.4385	0.738095	0.749856	1.00118	0.985974	1.00228	histidyl-trna synthetase-like	saccoglossus kowalevskii histidyl-trna synthetase-like mrna	syhc_fugru ame: full=histidyl-trna cytoplasmic ame: full=histidine--trna ligase short=		F:aminoacyltRNA ligase activity; P:tRNA aminoacylation for protein translation; F:nucleotide binding	ENSDARP00000123163	ENSDARG00000003693
1138	AS_rud_dec_c24667	0.520904	0.382001	1.13108	1.15689	1.20456	0.436488	0.243614	1.10308	1.16823	1.32849	hypothetical protein BRAFLDRAFT_162766 [Branchiostoma floridae]	Branchiostoma floridae hypothetical protein, mRNA	netr_macmu ame: full=neurotrypsin ame: full=serine protease 12 flags: precursor	F:scavenger receptor activity; C:membrane	C:neuron projection; C:extracellular region; F:serinetype peptidase activity; P:proteolysis; C:synapse	ENSDARP00000014204	ENSDARG00000030967
1139	AS_rud_dec_c24678	0.350366	0.0431799	1.18361	0.720959	1.15754	0.0776595	0.375248	0.953237	1.13975	0.850718	predicted protein [Nematostella vectensis]	nematostella vectensis protein complete cds	pyrc_lacla ame: full=dihydroorotase short=dhoase	F:hydrolase activity	F:hydrolase activity, acting on carbonnitrogen (but not peptide) bonds
1140	AS_rud_dec_c24694	0.0942363	0.846222	0.891467	0.975548	0.750547	0.386573	0.814331	1.10665	0.960383	0.822466	aldehyde mitochondrial-like isoform 2	xenopus tropicalis finished clone tgas130e07	crom_octdo ame: full=omega-crystallin		P:oxidation reduction; F:oxidoreductase activity; F:structural constituent of eye lens	ENSDARP00000023429	ENSDARG00000037094
1141	AS_rud_dec_c24696	0.824078	0.461532	0.983905	1.12574	1.18424	0.522351	0.84721	1.08285	0.956281	0.911718	aspic domain-containing protein	solibacter usitatus complete genome
1142	AS_rud_dec_c24705	0.314677	0.299232	1.18782	1.15552	1.03984	0.952971	0.120212	0.977275	1.05133	1.62863	pao retrotransposon peptidase family partial
1143	AS_rud_dec_c24710	0.251793	0.909285	1.18493	0.978123	0.655649	0.368518	0.40368	1.11111	1.1311	3.1564		Dictyostelium discoideum AX4 hypothetical protein (DDB_G0274275) mRNA, complete cds
1144	AS_rud_dec_c2472	0.347932	0.855887	1.1817	0.973393	0.841729	0.44573	0.748604	1.10391	0.987204	0.888267	unnamed protein product [Tetraodon nigroviridis]	saccoglossus kowalevskii exosome component 8-like mrna	exos8_human ame: full=exosome complex component rrp43 ame: full=exosome component 8 ame: full=opa-interacting protein 2 short=oip-2 ame: full=ribosomal rna-processing protein 43 ame: full=p9		F:identical protein binding	ENSDARP00000090326	ENSDARG00000068755
1145	AS_rud_dec_c24743	0.199357	0.129256	1.16298	0.980332	0.710824	0.0643893	0.913119	0.924103	0.961348	0.645382	betaine-homocysteine methyltransferase-like		bhmt1_bovin ame: full=betaine--homocysteine s-methyltransferase 1		F:transferase activity	ENSDARP00000040421	ENSDARG00000013430
1146	AS_rud_dec_c24750	0.428154	0.185145	1.16903	1.07737	1.24652	0.185718	0.444114	1.09329	1.11511	0.837561	surface antigen ariel1
1147	AS_rud_dec_c24753	0.457806	0.146354	1.1614	1.01544	1.43043	0.415645	0.503346	1.1072	1.0959	0.980512	chromatin assembly factor 1 subunit-like	Branchiostoma floridae hypothetical protein, mRNA	grwd1_human ame: full=glutamate-rich wd repeat-containing protein 1		C:nucleolus	ENSDARP00000111824	ENSDARG00000004806
1148	AS_rud_dec_c24757	0.933915	0.0844883	0.986629	0.872774	2.39246	0.707483	0.609986	1.01881	1.04911	1.11142	guanylyl cyclase		gcyda_drome ame: full=soluble guanylate cyclase 89da	P:cellular biosynthetic process; F:lyase activity; F:hydrolase activity		ENSDARP00000105472	ENSDARG00000086790
1149	AS_rud_dec_c24758	0.351083	0.754875	1.18259	0.996269	0.784294	0.379598	0.686553	1.10938	1.01478	0.882428	grb2-associated binding protein 1 isoform 1		gab1_mouse ame: full=grb2-associated-binding protein 1 ame: full=grb2-associated binder 1 ame: full=growth factor receptor bound protein 2-associated protein 1			ENSDARP00000099426	ENSDARG00000074577
1150	AS_rud_dec_c24770	0.815013	0.0454829	0.983965	0.729666	2.75099	0.143124	0.827742	1.07443	0.956212	0.659673	hypothetical protein BRAFLDRAFT_120857 [Branchiostoma floridae]	osmerus mordax clone omor-rgc-516-129 adp-ribosylation factor 6 complete cds	arf_ashgo ame: full=adp-ribosylation factor	C:intracellular; F:GTP binding; P:small GTPase mediated signal transduction	F:GTP binding; C:Golgi apparatus; P:vesiclemediated transport; P:small GTPase mediated signal transduction; P:protein transport	ENSDARP00000056047	ENSDARG00000073876
1151	AS_rud_dec_c24771	0.78525	0.576903	0.989736	1.07556	1.12294	0.624767	0.811283	1.04862	0.961324	0.934571	conserved hypothetical cytosolic protein
1152	AS_rud_dec_c24776	0.717302	0.570113	1.0186	1.07747	1.08363	0.626463	0.622676	1.04795	1.04411	0.997743		spisula solidissima gene for zinc finger protein sso- complete cds
1153	AS_rud_dec_c24787	0.899859	0.221209	0.982787	1.12135	1.61524	0.553604	0.189222	1.07278	1.14871	1.24072	uncharacterized protein kiaa0528 homolog	oryctolagus cuniculus synaptotagmin vii alpha- transcript variant 5 mrna	k0528_xentr ame: full=uncharacterized protein kiaa0528 homolog			ENSDARP00000115392	ENSDARG00000094590
1154	AS_rud_dec_c2479	0.93956	0.120972	0.986828	0.958208	1.71579	0.577241	0.484564	1.06463	1.09628	1.08108	hypothetical protein EAI_14262 [Harpegnathos saltator]		ced1_caeel ame: full=cell death abnormality protein 1 flags: precursor		P:cellular process	ENSDARP00000122302	ENSDARG00000079199
1155	AS_rud_dec_c24794	0.0326032	0.697143	0.560494	1.02467	0.668954	0.0115894	0.98228	0.528241	0.989065	0.482617	hypothetical protein DAPPUDRAFT_23478 [Daphnia pulex]	tribolium castaneum re20544p mrna	cpo_drome ame: full=protein couch potato			ENSDARP00000026087	ENSDARG00000079578
1156	AS_rud_dec_c24809	0.563322	0.514395	1.1081	1.10608	1.0669	0.452253	0.777136	1.10001	0.972671	0.850731	bone morphogenetic protein-2		bmp2_human ame: full=bone morphogenetic protein 2 short=bmp-2 ame: full=bone morphogenetic protein 2a short=bmp-2a flags: precursor	F:growth factor activity; P:growth; C:extracellular region	P:positive regulation of bone mineralization; P:positive regulation of genespecific transcription from RNA polymerase II promoter; F:specific transcriptional repressor activity; P:positive regulation of osteoblast differentiation; P:positive regulation of apoptosis; P:positive regulation of pathwayrestricted SMAD protein phosphorylation; P:positive regulation of cartilage development; P:cardiac e…	ENSDARP00000069635	ENSDARG00000019995
1157	AS_rud_dec_c24855	0.937536	0.00944704	0.986712	0.424355	4.81036	0.80234	0.0474351	0.976274	0.83914	1.8851
1158	AS_rud_dec_c24871	0.703758	0.673147	1.02573	1.03736	1.03651	0.319923	0.339886	1.11638	1.15944	0.666019	unnamed protein product [Tetraodon nigroviridis]	gasterosteus aculeatus clone cnb246-a12 mrna sequence	etfd_pig ame: full=electron transfer flavoprotein-ubiquinone mitochondrial short=etf-qo short=etf-ubiquinone oxidoreductase ame: full=electron-transferring-flavoprotein dehydrogenase short=etf dehydrogenase flags: precursor		P:response to oxidative stress; P:transport; F:electrontransferringflavoprotein dehydrogenase activity; P:electron transport chain; F:ubiquinone binding; F:metal ion binding; P:fatty acid betaoxidation using acylCoA dehydrogenase; C:integral to mitochondrial inner membrane; F:electron carrier activity; F:4 iron, 4 sulfur cluster binding; F:oxidoreductase activity, oxidizing metal ions with flavin…	ENSDARP00000056711	ENSDARG00000038834
1159	AS_rud_dec_c24876	0.0737185	0.665118	0.813415	1.041	0.887506	0.170259	0.912676	1.08539	0.961243	0.485184		calyptogena soyoae hb-ii gene for hemoglobin complete cds
1160	AS_rud_dec_c24903	0.779306	0.52228	0.991217	1.10511	1.12805	0.914709	0.394365	0.966804	1.13593	1.20886	achain on the routine use of soft x-rays in macromolecular part iii- the optimal data collection wavelength	Branchiostoma floridae hypothetical protein, mRNA	ap1g1_mouse ame: full=ap-1 complex subunit gamma-1 ame: full=adapter-related protein complex 1 subunit gamma-1 ame: full=adaptor protein complex ap-1 subunit gamma-1 ame: full=clathrin assembly protein complex 1 gamma-1 large chain ame: full=gamma-adaptin ame: full=gamma1-adaptin ame: full=golgi adaptor ha1 ap1 adaptin subunit gamma-1			ENSDARP00000016805	ENSDARG00000012294
1161	AS_rud_dec_c24904	0.212834	0.488077	1.16866	1.11766	0.809227	0.658892	0.594524	1.03956	1.05654	1.02005	glucose dehydrogenase	coprinopsis cinerea okayama7#130 aryl-alcohol mrna	dhgl_drome ame: full=glucose dehydrogenase short protein flags: precursor			ENSDARP00000098482	ENSDARG00000075162
1162	AS_rud_dec_c24906	0.361335	0.160929	1.18196	1.04326	1.31248	0.0371586	0.90504	0.774903	0.960649	0.588099
1163	AS_rud_dec_c24913	0.92516	0.253366	0.984927	1.14253	1.44714	0.536702	0.753397	1.07718	0.983972	0.91713		venerupis decussata satellite vde023m sequence
1164	AS_rud_dec_c24936	0.677929	0.0830671	1.03818	0.867099	3.13694	0.248327	0.150089	1.12164	1.10945	1.11644
1165	AS_rud_dec_c24983	0.6841	0.722163	1.03533	1.01382	1.01915	0.693243	0.785694	1.02521	0.969849	0.985699	amino acid permease-associated protein		s7a13_rat ame: full=solute carrier family 7 member 13 ame: full=sodium-independent aspartate glutamate transporter 1		F:amino acid transmembrane transporter activity; C:integral to membrane; C:membrane; P:transmembrane transport	ENSDARP00000108261	ENSDARG00000089192
1166	AS_rud_dec_c25008	0.496612	0.844204	1.14758	0.975563	0.909918	0.091505	0.954379	0.99722	0.975074	0.497534		naegleria gruberi mrna	y7791_dicdi ame: full=uncharacterized histidine-rich protein ddb_g0274557 flags: precursor			ENSDARP00000108551	ENSDARG00000086592
1167	AS_rud_dec_c25020	0.265549	0.637343	1.18899	1.05391	0.799611	0.217504	0.607854	1.11444	1.05151	0.725127	hypothetical protein BRAFLDRAFT_67521 [Branchiostoma floridae]		tena_mouse ame: full=tenascin short=tn ame: full=hexabrachion ame: full=tenascin-c short=tn-c flags: precursor	F:binding; F:polysaccharide binding; F:calcium ion binding; F:scavenger receptor activity; P:immune response	P:neuromuscular junction development; P:prostate gland epithelium morphogenesis; P:regulation of ATPase activity; C:basement membrane; F:actin filament binding; P:mesenchymalepithelial cell signaling involved in prostate gland development; P:regulation of muscle filament sliding speed	ENSDARP00000033391	ENSDARG00000011673
1168	AS_rud_dec_c25028	0.0363095	0.461991	0.590666	1.12548	0.684213	0.0659365	0.0741478	0.928219	0.952755	2.17581	PREDICTED: CG10958-like [Saccoglossus kowalevskii]		cc164_xenla ame: full=coiled-coil domain-containing protein 164			ENSDARP00000113090	ENSDARG00000042182
1169	AS_rud_dec_c25044	0.245532	0.122792	1.18388	0.96277	1.24999	0.963167	0.140254	0.980974	1.09032	1.59849
1170	AS_rud_dec_c25069	0.100743	0.709431	0.928425	1.01854	0.67433	0.23236	0.94307	1.11656	0.970108	0.762064	mac perforin- and kringle-domains-containing protein
1171	AS_rud_dec_c25098	0.567799	0.332816	1.10582	1.16884	1.07593	0.783411	0.378236	0.982899	1.13576	1.14276
1172	AS_rud_dec_c25103	0.0885573	0.944128	0.87707	0.983614	0.242447	0.467201	0.409692	1.10189	1.13029	0.576591	endonuclease-reverse transcriptase		yo84_caeel ame: full= uncharacterized transposon-derived protein			ENSDARP00000109155	ENSDARG00000091105
1173	AS_rud_dec_c25108	0.150827	0.0841846	1.07928	0.870929	1.06713	0.258198	0.025174	1.12239	0.708773	2.60362	PREDICTED: hypothetical protein [Saccoglossus kowalevskii]					ENSDARP00000112232	ENSDARG00000086310
1174	AS_rud_dec_c25109	0.551701	0.340368	1.11469	1.16855	1.38896	0.845746	0.0463868	0.96561	0.833235	2.14827	hypothetical protein BRAFLDRAFT_123644 [Branchiostoma floridae]		spry3_ponab ame: full=spry domain-containing protein 3			ENSDARP00000098711	ENSDARG00000075799
1175	AS_rud_dec_c25121	0.286055	0.900912	1.19012	0.977345	0.722811	0.0578203	0.934786	0.895991	0.967848	0.467539	thioredoxin domain-containing protein 9	anoplopoma fimbria clone afim-evh-519-119 thioredoxin domain-containing protein 9 complete cds	txnd9_mouse ame: full=thioredoxin domain-containing protein 9 ame: full=atp-binding protein associated with cell differentiation	P:cell redox homeostasis	F:molecular_function; P:biological_process; C:cellular_component	ENSDARP00000092767	ENSDARG00000069853
1176	AS_rud_dec_c25130	0.432175	0.651017	1.1706	1.04827	0.956057	0.52287	0.705918	1.08281	1.00508	0.922924	GG19169 [Drosophila erecta]	Branchiostoma floridae hypothetical protein, mRNA	syhc_fugru ame: full=histidyl-trna cytoplasmic ame: full=histidine--trna ligase short=	C:cytoplasm; P:histidyltRNA aminoacylation; F:ATP binding; F:histidinetRNA ligase activity	F:aminoacyltRNA ligase activity; P:tRNA aminoacylation for protein translation; F:nucleotide binding	ENSDARP00000123163	ENSDARG00000003693
1177	AS_rud_dec_c25145	0.811206	0.249054	0.984576	1.13969	1.40639	0.484169	0.61221	1.09645	1.04816	0.893935	growth arrest and dna-damage-inducible alpha-like protein		ga45g_human ame: full=growth arrest and dna damage-inducible protein gadd45 gamma ame: full=cytokine-responsive protein cr6 ame: full=dna damage-inducible transcript 2 protein short=ddit-2		P:primary metabolic process; P:activation of protein kinase activity; P:cellular macromolecule metabolic process; P:MAPKKK cascade; F:protein binding; P:response to stress	ENSDARP00000065648	ENSDARG00000044676
1178	AS_rud_dec_c25155	0.710013	0.544984	1.0218	1.09461	1.10822	0.894128	0.413054	0.965172	1.13065	1.16219		venerupis decussata satellite vde83d sequence
1179	AS_rud_dec_c25184	0.601142	0.237808	1.08417	1.13523	1.26771	0.658409	0.377008	1.03997	1.13818	0.933751	mannose c type 2
1180	AS_rud_dec_c25198	0.963229	0.00154183	0.992376	0.2147	13.5875	0.407714	0.338232	1.105	1.1603	0.765449
1181	AS_rud_dec_c25209	0.99235	0.028782	1.0017	0.634161	3.06836	0.593524	0.839131	1.05812	0.956575	0.927598	predicted protein [Nematostella vectensis]
1182	AS_rud_dec_c25210	0.744549	0.341981	1.00318	1.16861	2.10234	0.559341	0.266792	1.071	1.17619	1.32937	PREDICTED: similar to neurotactin [Nasonia vitripennis]		nrt_drome ame: full=neurotactin			ENSDARP00000109248	ENSDARG00000088003
1183	AS_rud_dec_c25218	0.376006	0.662605	1.18701	1.04269	0.846061	0.170559	0.970022	1.08434	0.981526	0.676709
1184	AS_rud_dec_c25235	0.417038	0.841527	1.17105	0.975303	0.869427	0.649874	0.763719	1.04214	0.978189	0.960372		venerupis decussatus partial srp54 gene for signal recognition particle 54-kda clone exons a-b
1185	AS_rud_dec_c25241	0.711571	0.316433	1.02214	1.16446	1.22248	0.717036	0.433425	1.01533	1.12542	1.09935
1186	AS_rud_dec_c25252	0.205792	0.821164	1.16775	0.978245	0.696444	0.374807	0.784122	1.11069	0.970134	0.865336	hypothetical protein DAPPUDRAFT_317080 [Daphnia pulex]		dcc1_mouse ame: full=sister chromatid cohesion protein dcc1 ame: full=defective in sister chromatid cohesion protein 1 homolog		P:DNA replication; F:molecular_function; P:cell cycle; P:biological_process; C:cellular_component; F:DNA binding	ENSDARP00000025936	ENSDARG00000019907
1187	AS_rud_dec_c25259	0.77802	0.616186	0.991846	1.06246	1.07485	0.296986	0.815035	1.12165	0.959594	0.644904		salmo salar clone ssal-rgf-529- novel cds
1188	AS_rud_dec_c25280	0.729522	0.611136	1.0102	1.06389	1.08352	0.226354	0.782308	1.11803	0.97098	0.765708	peptidoglycan recognition protein s3	euprymna scolopes peptidoglycan recognition protein 2 precursor complete cds	pgrp2_mouse ame: full=n-acetylmuramoyl-l-alanine amidase ame: full=peptidoglycan recognition protein 2 ame: full=peptidoglycan recognition protein long short=pgrp-l ame: full= flags: precursor	P:peptidoglycan catabolic process; F:NacetylmuramoylLalanine amidase activity; F:protein binding	F:hydrolase activity; F:peptidoglycan receptor activity; C:membrane; P:peptidoglycan catabolic process; F:protein binding; F:NacetylmuramoylLalanine amidase activity; C:extracellular region	ENSDARP00000095570	ENSDARG00000015626
1189	AS_rud_dec_c25317	0.945007	0.164291	0.988523	1.04895	1.74384	0.99422	0.00102194	0.997499	0.138835	2.60357		venerupis decussatus partial srp54 gene for signal recognition particle 54-kda clone exons a-b
1190	AS_rud_dec_c2533	0.6352	0.770135	1.06684	0.99059	0.990851	0.677094	0.806354	1.03209	0.962493	0.986042	nadh dehydrogenase subunit 1	paphia euglypta complete genome	nu1m_hylla ame: full=nadh-ubiquinone oxidoreductase chain 1 ame: full=nadh dehydrogenase subunit 1		C:integral to membrane; C:membrane; C:mitochondrial inner membrane; C:respiratory chain; F:NADH dehydrogenase (ubiquinone) activity; C:mitochondrion; P:transport; P:oxidation reduction; F:oxidoreductase activity; P:electron transport chain
1191	AS_rud_dec_c25333	0.379891	0.774856	1.18371	0.989533	0.811768	0.659073	0.569338	1.0395	1.07455	1.07047	predicted protein [Nematostella vectensis]	nematostella vectensis protein partial mrna	fbrl_droer ame: full=rrna 2 -o-methyltransferase fibrillarin	F:RNA binding; P:rRNA processing; F:methyltransferase activity; P:tRNA processing	C:dense fibrillar component; F:RNA binding; P:rRNA processing; C:ribonucleoprotein complex; F:methyltransferase activity; P:tRNA processing	ENSDARP00000070509	ENSDARG00000053912
1192	AS_rud_dec_c25339	0.67125	0.542554	1.04228	1.09541	1.09152	0.812893	0.0391724	0.971791	0.800204	2.27065	transposase [Portunus pelagicus]	strongylocentrotus purpuratus hypothetical loc576676 mrna
1193	AS_rud_dec_c25346	0.676664	0.719964	1.03853	1.01503	1.02263	0.759767	0.686676	0.990905	1.01453	1.01634	nucleolar protein family a member 2		nola2_brabe ame: full=h aca ribonucleoprotein complex subunit 2-like protein	C:nucleolus; F:snoRNA binding; P:rRNA pseudouridine synthesis; C:small nucleolar ribonucleoprotein complex	C:nucleolus; F:snoRNA binding; P:rRNA pseudouridine synthesis; C:small nucleolar ribonucleoprotein complex	ENSDARP00000091811	ENSDARG00000069422
1194	AS_rud_dec_c25361	0.772048	0.262547	0.993234	1.14679	1.32141	0.918238	0.254138	0.967684	1.17095	1.39356	protein kibra- partial	saccoglossus kowalevskii membrane associated guanylate ww and pdz domain containing 3-like mrna	wwc2_human ame: full=protein wwc2 ame: full=bh-3-only member b ame: full=ww domain-containing protein 2		F:protein binding	ENSDARP00000082575	ENSDARG00000061654
1195	AS_rud_dec_c25363	0.116364	0.950669	0.981448	0.98417	0.39035	0.430891	0.39286	1.10329	1.1358	0.82619		venerupis decussatus epic-pcr fragment clone c7
1196	AS_rud_dec_c2538	0.413565	0.775839	1.17051	0.989337	0.893238	0.569235	0.664511	1.06631	1.02328	0.950372	adhesion regulating molecule 1-like	Branchiostoma floridae hypothetical protein, mRNA	adrm1_xentr ame: full=proteasomal ubiquitin receptor adrm1		C:intracellular part	ENSDARP00000110701	ENSDARG00000058560
1197	AS_rud_dec_c2539	0.304966	0.89135	1.18489	0.976635	0.820785	0.332373	0.729269	1.11773	0.992961	0.883052	Unknown [Ascaris suum]
1198	AS_rud_dec_c25399	0.387025	0.736929	1.18109	1.00714	0.881623	0.0901251	0.120692	0.992227	1.0529	0.675954	hypothetical protein BRAFLDRAFT_239690 [Branchiostoma floridae]	acyrthosiphon pisum excitatory amino acid transporter 1- transcript variant 1 mrna	eaa1_caeel ame: full=excitatory amino acid transporter ame: full=sodium-dependent glutamate aspartate transporter	F:sodium:dicarboxylate symporter activity; C:membrane; P:dicarboxylic acid transport		ENSDARP00000118756	ENSDARG00000043148
1199	AS_rud_dec_c25414	0.474579	0.455971	1.15736	1.12958	1.83637	0.971667	0.0590681	0.984686	0.890668	3.77811	PREDICTED: hypothetical protein [Strongylocentrotus purpuratus]		ct026_mouse ame: full=uncharacterized protein c20orf26 homolog
1200	AS_rud_dec_c25417	0.743094	0.515624	1.00443	1.10565	1.16613	0.752006	0.665486	0.99516	1.0223	1.02605		spisula solidissima cnrna86 123 complete sequence
1201	AS_rud_dec_c25420	0.82397	0.093954	0.983945	0.891827	1.67483	0.526726	0.697943	1.08135	1.01059	0.92393	copper chaperone for superoxide dismutase		ccs_human ame: full=copper chaperone for superoxide dismutase ame: full=superoxide dismutase copper chaperone		C:cytoplasm; C:soluble fraction; F:copper ion binding; F:protein binding; C:nucleus; P:intracellular copper ion transport; F:copper ion transmembrane transporter activity	ENSDARP00000120216	ENSDARG00000092003
1202	AS_rud_dec_c25430	0.665384	0.456623	1.04659	1.12839	1.02357	0.934531	0.247737	0.970384	1.17035	1.26344	ww domain-binding protein 11	PREDICTED: Apis mellifera hypothetical protein LOC411218 (LOC411218), mRNA	wbp11_rat ame: full=ww domain-binding protein 11 short=wbp-11 ame: full=splicing factor that interacts with pqbp-1 and pp1		C:cytoplasm; F:WW domain binding; C:nucleolus; P:RNA splicing; F:protein phosphatase type 1 regulator activity; C:nuclear speck; P:mRNA processing; P:rRNA processing	ENSDARP00000019750	ENSDARG00000017046
1203	AS_rud_dec_c25440	0.284546	0.847163	1.19203	0.97526	0.737285	0.0951919	0.967268	1.00454	0.980085	0.612167	slit homolog 1		slit1_mouse ame: full=slit homolog 1 protein short=slit-1 flags: precursor	F:calcium ion binding; F:protein binding		ENSDARP00000105194	ENSDARG00000044954
1204	AS_rud_dec_c25442	0.00960215	0.990458	0.307379	0.997622	0.0571282	0.145803	0.670296	1.07154	1.01928	0.726948						ENSDARP00000060404	ENSDARG00000008937
1205	AS_rud_dec_c25485	0.360673	0.828322	1.18201	0.976497	0.859798	0.596096	0.674186	1.05544	1.01856	1.00809	hypothetical protein BRAFLDRAFT_115604 [Branchiostoma floridae]	loa loa variant sh3 domain-containing protein complete cds	snx33_human ame: full=sorting nexin-33 ame: full=sh3 and px domain-containing protein 3	F:phosphoinositide binding; P:cell communication; F:protein binding	F:protein binding	ENSDARP00000088296	ENSDARG00000067713
1206	AS_rud_dec_c25497	0.488325	0.52458	1.14941	1.10261	0.609748	0.728263	0.0121647	1.00648	0.563642	3.54001	PREDICTED: hypothetical protein [Strongylocentrotus purpuratus]	strongylocentrotus purpuratus hypothetical loc581567 mrna	ca194_danre ame: full=uncharacterized protein c1orf194 homolog			ENSDARP00000121222	ENSDARG00000034457
1207	AS_rud_dec_c25514	0.865274	0.0748503	0.982624	0.841914	1.71447	0.681589	0.166385	1.02963	1.12801	1.48134	hypothetical protein BRAFLDRAFT_57581 [Branchiostoma floridae]	danio rerio si:ch211- (si:ch211- ) mrna	ca228_bovin ame: full=uncharacterized protein c1orf228 homolog	F:binding	F:binding	ENSDARP00000121873	ENSDARG00000029859
1208	AS_rud_dec_c25526	0.395587	0.635499	1.17679	1.0555	0.885101	0.241819	0.592119	1.11528	1.05912	0.885774	PREDICTED: hypothetical protein [Saccoglossus kowalevskii]		mu158_schpo ame: full=meiotically up-regulated gene 158 protein
1209	AS_rud_dec_c25536	0.696118	0.106518	1.02816	0.924726	2.4085	0.933153	0.273575	0.970105	1.17536	1.40076	suppressor of	apis mellifera phosphatidylinositide phosphatase transcript variant 2 mrna	sac2_mouse ame: full=phosphatidylinositide phosphatase sac2 ame: full=inositol polyphosphate 5-phosphatase f ame: full=sac domain-containing inositol phosphatase 2 ame: full=sac domain-containing phosphoinositide 5-phosphatase 2		F:molecular_function; P:biological_process; C:cellular_component	ENSDARP00000082038	ENSDARG00000061437
1210	AS_rud_dec_c25576	0.261385	0.919961	1.18753	0.979018	0.757164	0.686717	0.65955	1.02784	1.02808	0.983959		venerupis decussatus partial srp54 gene for signal recognition particle 54-kda clone exons a-b
1211	AS_rud_dec_c25578	0.0449429	0.983122	0.647857	0.994405	0.291759	0.631303	0.129551	1.04753	1.06136	1.12933		epinephelus coioides sox11a complete cds
1212	AS_rud_dec_c25586	0.649848	0.694664	1.05838	1.02655	1.02091	0.873306	0.335025	0.963204	1.15839	1.42401	unnamed protein product [Tetraodon nigroviridis]	takifugu rubripes and frp29 complete sequence frrunx3 complete cds and and frkcp3 complete sequence				ENSDARP00000058619	ENSDARG00000040081
1213	AS_rud_dec_c25591	0.656204	0.145615	1.05442	1.01385	0.981487	0.030571	0.498164	0.742674	1.09656	0.487099		venerupis decussatus partial srp54 gene for signal recognition particle 54-kda clone exons a-b
1214	AS_rud_dec_c25606	0.726278	0.562564	1.01276	1.08215	1.16291	0.570012	0.674374	1.06591	1.0184	0.952775	hypothetical protein BRAFLDRAFT_83719 [Branchiostoma floridae]	taeniopygia guttata intersectin 1 (sh3 domain protein) mrna	itsn1_human ame: full=intersectin-1 ame: full=sh3 domain-containing protein 1a ame: full=sh3p17	F:calcium ion binding	C:cytosol; F:calcium ion binding; P:small GTPase mediated signal transduction; F:guanylnucleotide exchange factor activity; F:protein binding; P:induction of apoptosis by extracellular signals; P:regulation of signaling pathway; P:synaptic vesicle endocytosis; C:plasma membrane	ENSDARP00000000087	ENSDARG00000000086
1215	AS_rud_dec_c25615	0.31355	0.867707	1.18646	0.974578	0.795047	0.325769	0.935526	1.117	0.967898	0.81471	ribosomal protein l3	mytilus edulis ribosomal protein l3 partial cds	rl3_rat ame: full=60s ribosomal protein l3 ame: full=l4	C:ribosome; F:structural constituent of ribosome; P:translation		ENSDARP00000003700	ENSDARG00000003599
1216	AS_rud_dec_c25616	0.356133	0.677503	1.17935	1.03491	0.908634	0.848698	0.145038	0.96426	1.10001	1.38003						ENSDARP00000000042	ENSDARG00000033231
1217	AS_rud_dec_c25617	0.834585	0.0443583	0.982799	0.722444	2.53438	0.967717	0.0168013	0.982604	0.626933	2.11374	PREDICTED: hypothetical protein [Saccoglossus kowalevskii]		spa24_human ame: full=spermatogenesis-associated protein 24 ame: full=testis protein t6441 homolog		P:cell differentiation; C:cytoplasm; P:multicellular organismal development; P:spermatogenesis	ENSDARP00000099552	ENSDARG00000063385
1218	AS_rud_dec_c25639	0.388821	0.363743	1.18114	1.16279	0.955532	0.144073	0.732878	1.07178	0.992275	0.851589	gins complex subunit 4-like	saccoglossus kowalevskii gins complex subunit 4-like mrna	sld5_rat ame: full=dna replication complex gins protein sld5 ame: full=gins complex subunit 4		C:cytoplasm; C:nucleus; F:protein binding; P:DNA replication	ENSDARP00000003132	ENSDARG00000016044
1219	AS_rud_dec_c25657	0.434256	0.435523	1.17054	1.13869	0.491883	0.64036	0.0835682	1.04753	0.970432	1.14403	neurogenic locus notch homolog protein 2- partial		dlld_danre ame: full=delta-like protein d short= ame: full=after eight protein flags: precursor			ENSDARP00000089996	ENSDARG00000020219
1220	AS_rud_dec_c25687	0.445105	0.137217	1.16593	0.99726	1.2015	0.422	0.113526	1.10768	1.03288	1.27258	surfeit locus protein		surf1_drome ame: full=surf1-like protein		P:phototaxis; P:visual behavior; P:instar larval development	ENSDARP00000009060	ENSDARG00000003592
1221	AS_rud_dec_c25690	0.767938	0.294913	0.995303	1.15583	1.29785	0.431999	0.891733	1.1033	0.958005	0.848539	PREDICTED: predicted protein-like [Saccoglossus kowalevskii]		cl056_macfa ame: full=uncharacterized protein c12orf56 homolog			ENSDARP00000097696	ENSDARG00000073963
1222	AS_rud_dec_c25695	0.646054	0.054446	1.05951	0.760441	1.33328	0.577289	0.0337219	1.06458	0.764781	1.7115	von willebrand factor type egf and pentraxin domain-containing protein 1					ENSDARP00000105729	ENSDARG00000056845
1223	AS_rud_dec_c25765	0.295668	0.585408	1.18753	1.0743	0.709617	0.328952	0.90627	1.11697	0.960642	0.819794	sjchgc09269 protein	schistosoma japonicum sjchgc09269 protein complete cds	smad5_chick ame: full=mothers against decapentaplegic homolog 5 short=mad homolog 5 short=mothers against dpp homolog 5 ame: full=smad family member 5 short=smad 5 short=smad5	C:intracellular; P:regulation of transcription, DNAdependent	P:positive regulation of transcription from RNA polymerase II promoter; C:transcription factor complex; P:positive regulation of osteoblast differentiation; P:ureteric bud development; P:osteoblast fate commitment; P:erythrocyte differentiation; F:protein binding; F:transcription factor activity; P:transforming growth factor beta receptor signaling pathway; P:germ cell development; C:cytoplasm; P…	ENSDARP00000105258	ENSDARG00000037238
1224	AS_rud_dec_c25771	0.545532	0.0910276	1.11928	0.886406	1.30787	0.0053977	0.986988	0.37765	0.992378	0.140645	hypothetical protein BRAFLDRAFT_227411 [Branchiostoma floridae]	venerupis decussatus partial srp54 gene for signal recognition particle 54-kda clone exons a-b		F:metal ion binding; F:zinc ion binding; F:protein binding; C:intracellular
1225	AS_rud_dec_c25772	0.841382	0.37996	0.983319	1.15725	1.45239	0.800676	0.566462	0.976712	1.07463	1.09944
1226	AS_rud_dec_c25784	0.232372	0.883577	1.1831	0.976338	0.591388	0.50622	0.818353	1.09179	0.958982	0.887496	mutator-like element		perk2_arath ame: full=proline-rich receptor-like protein kinase perk2 ame: full=proline-rich extensin-like receptor kinase 2 short= 2 ame: full=somatic embryogenesis receptor kinase-like protein			ENSDARP00000033306	ENSDARG00000005606
1227	AS_rud_dec_c25803	0.741074	0.647995	1.00501	1.05118	1.06193	0.734559	0.738869	1.00329	0.989378	1.0045	unnamed protein product [Tetraodon nigroviridis]	tetraodon nigroviridis full-length cdna	tyw5_danre ame: full=trna wybutosine-synthesizing protein 5		F:molecular_function; C:cellular_component	ENSDARP00000092344	ENSDARG00000069672
1228	AS_rud_dec_c25838	0.775359	0.280516	0.992177	1.15193	1.27444	0.207659	0.743338	1.10654	0.988363	0.61391	hypothetical protein BRAFLDRAFT_129123 [Branchiostoma floridae]	Trichinella spiralis hypothetical protein (Tsp_08155) mRNA, complete cds	cpna2_caeel ame: full=copine domain-containing protein 2			ENSDARP00000052852	ENSDARG00000040069
1229	AS_rud_dec_c25859	0.500419	0.641349	1.1463	1.05105	1.01324	0.626941	0.488262	1.04825	1.09614	1.085		dosinia exoleta satellite dex266d sequence
1230	AS_rud_dec_c25868	0.497803	0.842702	1.14786	0.975122	0.910524	0.742931	0.706988	0.998736	1.00486	1.01182	oxysterol binding 7	takifugu rubripes a gene complete sequence	osbl6_human ame: full=oxysterol-binding protein 6 short=orp-6 short=osbp-related protein 6	P:lipid transport	P:steroid metabolic process; P:lipid transport	ENSDARP00000013230	ENSDARG00000012981
1231	AS_rud_dec_c25881	0.868498	0.0918851	0.981324	0.88608	1.52111	0.848681	0.171063	0.96432	1.13391	1.78194	upf0369 protein c6orf57-like protein	apis mellifera upf0369 protein c6orf57 homolog mrna	cf057_human ame: full=upf0369 protein c6orf57 flags: precursor		C:mitochondrion; C:extracellular region	ENSDARP00000057564	ENSDARG00000039390
1232	AS_rud_dec_c2589	0.946257	0.0615591	0.988494	0.792979	1.85693	0.751657	0.0669163	0.994981	0.915308	1.63459	PREDICTED: Rs1-like [Saccoglossus kowalevskii]	saccoglossus kowalevskii rs1-like mrna	ddx27_bovin ame: full=probable atp-dependent rna helicase ddx27 ame: full=dead box protein 27		F:nucleic acid binding; F:ATP binding; C:nucleus; F:ATPdependent helicase activity	ENSDARP00000105288	ENSDARG00000091831
[truncated: 12,771 more rows]

## Sheet: Table  S2
Table S2.- Differential expression at the growth control gene core. Numbers of probes in each goup are given in parentheses. Column headings and cell colors as in Table S1.
			Gills					Digestive Gland					Annotation
[truncated: 107 more rows]

## Sheet: Table S3
Table S3.- Genes contributing to significantly enriched GO terms in the set of upregulated genes in the digestive gland of S clams. GO terms have been grouped by similar functions in Categories (column A). The probe name, the identity of the protein coded by the D. rerio Ensemble gene and its acronym, and the identification obtained through Blast2GO against the whole nr protein database are also …
[truncated: 23 more rows]

[truncated: 1 more sheets: Table S4]
